# Supplementary material for: Expanding the molecular epidemiology of melioidosis in North Central Vietnam
Source: PLoS Negl Trop Dis. 2026 Feb 9;20(2):e0013945. doi: 10.1371/journal.pntd.0013945 (PMC12900444; doi:10.1371/journal.pntd.0013945)
Supplement: S1 Table — (XLSX) [file pntd.0013945.s002.xlsx]

## Sheet: Sheet2
SRA	Strain	Host	Country	Continent	Collection_Date	ST
SRR11097786	40_s_Sed_S61	Environment	Laos	Asia	2016	1787
SRR11097778	43_s_Sed_S63	Environment	Laos	Asia	2016	1801
SRR11097785	43_s_Wat_S62	Environment	Laos	Asia	2016	1787
SRR11097777	44_s_Wat_S64	Environment	Laos	Asia	2016	1801
SRR11097776	45_s_Sed_S65	Environment	Laos	Asia	2016	1815
SRR11097774	46_CF_Wat_S66	Environment	Laos	Asia	2016	1801
SRR11097775	47_s_Wat_S67	Environment	Laos	Asia	2016	1815
SRR11097773	49_s_Wat_S68	Environment	Laos	Asia	2016	1801
SRR11097772	50_s_Wat_S69	Environment	Laos	Asia	2016	1852
SRR11097771	51_s_Wat_S70	Environment	Laos	Asia	2016	1852
SRR11097784	52_s_Wat_S71	Environment	Laos	Asia	2016	54
SRR11097783	53_s_Wat_S72	Environment	Laos	Asia	2016	54
SRR11097782	58_s_Wat_S73	Environment	Laos	Asia	2016	1852
SRR11097781	60_s_Wat_S74	Environment	Laos	Asia	2016	1852
SRR11097780	64_s_Wat_S75	Environment	Laos	Asia	2016	1869
SRR11097779	91_CF_Wat_S76	Environment	Laos	Asia	2016	1869
SRR12527884	MSHR11836	Environment	Laos	Asia	2018	507
SRR12527881	MSHR11846	Environment	Laos	Asia	2018	376
SRR12527878	MSHR11848	Environment	Laos	Asia	2018	368
SRR12527874	MSHR11855	Environment	Laos	Asia	2018	507
SRR12527872	MSHR11859	Environment	Laos	Asia	2018	507
SRR12527888	MSHR11966	Environment	Laos	Asia	2018	507
SRR12527885	MSHR11998	Environment	Laos	Asia	2018	52
SRR12527864	MSHR12000	Environment	Laos	Asia	2018	535
SRR12527871	MSHR12012	Environment	Laos	Asia	2018	507
SRR12527867	MSHR12020	Environment	Laos	Asia	2018	507
SRR12527882	MSHR12046	Environment	Laos	Asia	2018	376
SRR12527883	MSHR12048	Environment	Laos	Asia	2018	203
SRR12527877	MSHR12054	Environment	Laos	Asia	2018	368
SRR12527875	MSHR12059	Environment	Laos	Asia	2018	1792
SRR12527873	MSHR12061	Environment	Laos	Asia	2018	507
SRR12527886	MSHR12071	Environment	Laos	Asia	2018	46
SRR12527868	MSHR12077	Environment	Laos	Asia	2018	507
SRR12527880	MSHR12097	Environment	Laos	Asia	2018	376
SRR12527887	MSHR12103	Environment	Laos	Asia	2018	507
SRR12527879	MSHR12122	Environment	Laos	Asia	2018	203
SRR12527876	MSHR12336	Environment	Laos	Asia	2018	70
SRR12527870	MSHR12338	Environment	Laos	Asia	2018	70
SRR12527866	MSHR12347	Environment	Laos	Asia	2018	507
SRR12527869	MSHR12369	Environment	Laos	Asia	2018	654
SRR12527865	MSHR12414	Environment	Laos	Asia	2018	507
SRR797065	1026b	Homo sapiens	Thailand	Asia	1993	10
SRR2975540	3913a	Homo sapiens	Thailand	Asia	2006	225
SRR2975546	3943a	Homo sapiens	Thailand	Asia	2006	300
SRR2975555	3944b	Homo sapiens	Thailand	Asia	2006	9
SRR2975762	3964b	Homo sapiens	Thailand	Asia	-	671
SRR2975764	3964d	Homo sapiens	Thailand	Asia	-	671
SRR2975557	3997a	Homo sapiens	Thailand	Asia	2006	-
SRR2975537	4027a	Homo sapiens	Thailand	Asia	2006	-
SRR2975538	4032a	Homo sapiens	Thailand	Asia	2006	177
SRR2975539	4069a	Homo sapiens	Thailand	Asia	-	48
SRR2975765	4095a	Homo sapiens	Thailand	Asia	-	1465
SRR2975541	4108a	Homo sapiens	Thailand	Asia	2006	158
SRR2975542	4112a	Homo sapiens	Thailand	Asia	2006	1783
SRR2975544	4147a	Homo sapiens	Thailand	Asia	2006	70
SRR2975545	4151a	Homo sapiens	Thailand	Asia	2006	288
SRR2975548	4166a	Homo sapiens	Thailand	Asia	2006	47
SRR2975549	4169d	Homo sapiens	Thailand	Asia	2006	507
SRR2975550	4175a	Homo sapiens	Thailand	Asia	-	197
SRR2975551	4179a	Homo sapiens	Thailand	Asia	2006	507
SRR2975553	4191a	Homo sapiens	Thailand	Asia	2006	209
SRR2975554	4210a	Homo sapiens	Thailand	Asia	2006	169
SRR2975766	4226b	Homo sapiens	Thailand	Asia	-	306
SRR2975767	4226c	Homo sapiens	Thailand	Asia	-	306
SRR2975556	4228b	Homo sapiens	Thailand	Asia	-	180
SRR2975547	4263b	Homo sapiens	Thailand	Asia	2006	-
SRR2975742	5598b	Homo sapiens	Thailand	Asia	-	78
SRR2975743	5598ci	Homo sapiens	Thailand	Asia	-	78
SRR1609221	BBW	Homo sapiens	Thailand	Asia	1993	326
SRR1614095	BEI	Homo sapiens	Thailand	Asia	1988	211
SRR1614184	BEJ	-	Thailand	Asia	-	15
SRR1619348	BEO	-	Thailand	Asia	-	-
SRR1619361	BEX	-	Thailand	Asia	-	-
SRR1614021	BFP	Homo sapiens	Thailand	Asia	1993	10
SRR1619380	BGR	-	Thailand	Asia	-	-
SRR12710795	DR90031E	Homo sapiens	Thailand	Asia	43460	207
SRR8072946	FDAARGOS_592	Homo sapiens	Thailand	Asia	-	17
SRR796658	HBPUB10134a	Homo sapiens	Thailand	Asia	2010	228
SRR796734	HBPUB10303a	Homo sapiens	Thailand	Asia	2011	48
SRR10451464	INT2_BP1	Environment	Thailand	Asia	2007-03-01	1820
SRR10451306	INT2_BP10	Environment	Thailand	Asia	2007-03-01	1005
SRR10451409	INT2_BP100	Environment	Thailand	Asia	2007-03-01	93
SRR10451315	INT2_BP101	Environment	Thailand	Asia	2007-03-01	1005
SRR10451394	INT2_BP102	Environment	Thailand	Asia	2007-03-01	93
SRR10451314	INT2_BP103	Environment	Thailand	Asia	2007-03-01	93
SRR10451313	INT2_BP104	Environment	Thailand	Asia	2007-03-01	60
SRR10451393	INT2_BP105	Environment	Thailand	Asia	2007-03-01	60
SRR10451392	INT2_BP106	Environment	Thailand	Asia	2007-03-01	93
SRR10451391	INT2_BP108	Environment	Thailand	Asia	2007-03-01	1005
SRR10451408	INT2_BP109	Environment	Thailand	Asia	2007-03-01	93
SRR10451462	INT2_BP11	Environment	Thailand	Asia	2007-03-01	58
SRR10451312	INT2_BP110	Environment	Thailand	Asia	2007-03-01	1005
SRR10451390	INT2_BP112	Environment	Thailand	Asia	2007-03-01	60
SRR10451311	INT2_BP115	Environment	Thailand	Asia	2007-03-01	58
SRR10451397	INT2_BP12	Environment	Thailand	Asia	2007-03-01	58
SRR10451389	INT2_BP123	Environment	Thailand	Asia	2007-03-01	1005
SRR10451406	INT2_BP127	Environment	Thailand	Asia	2007-03-01	93
SRR10451451	INT2_BP13	Environment	Thailand	Asia	2007-03-01	60
SRR10451310	INT2_BP130	Environment	Thailand	Asia	2007-03-01	60
SRR10451309	INT2_BP131	Environment	Thailand	Asia	2007-03-01	58
SRR10451308	INT2_BP132	Environment	Thailand	Asia	2007-03-01	58
SRR10451388	INT2_BP133	Environment	Thailand	Asia	2007-03-01	93
SRR10451307	INT2_BP136	Environment	Thailand	Asia	2007-03-01	1005
SRR10451305	INT2_BP138	Environment	Thailand	Asia	2007-03-01	1005
SRR10451440	INT2_BP14	Environment	Thailand	Asia	2007-03-01	60
SRR10451304	INT2_BP141	Environment	Thailand	Asia	2007-03-01	1005
SRR10451303	INT2_BP143	Environment	Thailand	Asia	2007-03-01	1005
SRR10451302	INT2_BP144	Environment	Thailand	Asia	2007-03-01	60
SRR10451301	INT2_BP145	Environment	Thailand	Asia	2007-03-01	60
SRR10451300	INT2_BP146	Environment	Thailand	Asia	2007-03-01	1005
SRR10451429	INT2_BP15	Environment	Thailand	Asia	2007-03-01	58
SRR10451418	INT2_BP16	Environment	Thailand	Asia	2007-03-01	93
SRR10451299	INT2_BP169	Environment	Thailand	Asia	2007-03-01	60
SRR10451407	INT2_BP17	Environment	Thailand	Asia	2007-03-01	93
SRR10451387	INT2_BP175	Environment	Thailand	Asia	2007-03-01	1005
SRR10451396	INT2_BP18	Environment	Thailand	Asia	2007-03-01	93
SRR10451298	INT2_BP181	Environment	Thailand	Asia	2007-03-01	60
SRR10451405	INT2_BP184	Environment	Thailand	Asia	2007-03-01	93
SRR10451297	INT2_BP187	Environment	Thailand	Asia	2007-03-01	1005
SRR10451417	INT2_BP19	Environment	Thailand	Asia	2007-03-01	60
SRR10451296	INT2_BP190	Environment	Thailand	Asia	2007-03-01	1005
SRR10451461	INT2_BP198	Environment	Thailand	Asia	2007-03-01	60
SRR10451460	INT2_BP199	Environment	Thailand	Asia	2007-03-01	60
SRR10451463	INT2_BP2	Environment	Thailand	Asia	2007-03-01	93
SRR10451386	INT2_BP20	Environment	Thailand	Asia	2007-03-01	93
SRR10451459	INT2_BP201	Environment	Thailand	Asia	2007-03-01	1005
SRR10451458	INT2_BP206	Environment	Thailand	Asia	2007-03-01	1005
SRR10451457	INT2_BP207	Environment	Thailand	Asia	2007-03-01	1005
SRR10451385	INT2_BP21	Environment	Thailand	Asia	2007-03-01	93
SRR10451456	INT2_BP210	Environment	Thailand	Asia	2007-03-01	60
SRR10451455	INT2_BP213	Environment	Thailand	Asia	2007-03-01	60
SRR10451404	INT2_BP214	Environment	Thailand	Asia	2007-03-01	58
SRR10451454	INT2_BP215	Environment	Thailand	Asia	2007-03-01	58
SRR10451453	INT2_BP216	Environment	Thailand	Asia	2007-03-01	60
SRR10451403	INT2_BP217	Environment	Thailand	Asia	2007-03-01	58
SRR10451452	INT2_BP218	Environment	Thailand	Asia	2007-03-01	1005
SRR10451450	INT2_BP219	Environment	Thailand	Asia	2007-03-01	60
SRR10451384	INT2_BP22	Environment	Thailand	Asia	2007-03-01	93
SRR10451449	INT2_BP221	Environment	Thailand	Asia	2007-03-01	93
SRR10451402	INT2_BP223	Environment	Thailand	Asia	2007-03-01	93
SRR10451448	INT2_BP225	Environment	Thailand	Asia	2007-03-01	1005
SRR10451447	INT2_BP226	Environment	Thailand	Asia	2007-03-01	93
SRR10451446	INT2_BP228	Environment	Thailand	Asia	2007-03-01	60
SRR10451382	INT2_BP23	Environment	Thailand	Asia	2007-03-01	60
SRR10451445	INT2_BP233	Environment	Thailand	Asia	2007-03-01	1005
SRR10451444	INT2_BP234	Environment	Thailand	Asia	2007-03-01	1005
SRR10451401	INT2_BP235	Environment	Thailand	Asia	2007-03-01	60
SRR10451416	INT2_BP24	Environment	Thailand	Asia	2007-03-01	58
SRR10451400	INT2_BP241	Environment	Thailand	Asia	2007-03-01	1005
SRR10451443	INT2_BP242	Environment	Thailand	Asia	2007-03-01	93
SRR10451381	INT2_BP25	Environment	Thailand	Asia	2007-03-01	93
SRR10451442	INT2_BP252	Environment	Thailand	Asia	2007-03-01	93
SRR10451441	INT2_BP253	Environment	Thailand	Asia	2007-03-01	60
SRR10451439	INT2_BP254	Environment	Thailand	Asia	2007-03-01	60
SRR10451438	INT2_BP255	Environment	Thailand	Asia	2007-03-01	93
SRR10451437	INT2_BP256	Environment	Thailand	Asia	2007-03-01	93
SRR10451436	INT2_BP257	Environment	Thailand	Asia	2007-03-01	93
SRR10451435	INT2_BP258	Environment	Thailand	Asia	2007-03-01	93
SRR10451434	INT2_BP259	Environment	Thailand	Asia	2007-03-01	60
SRR10451380	INT2_BP26	Environment	Thailand	Asia	2007-03-01	58
SRR10451433	INT2_BP260	Environment	Thailand	Asia	2007-03-01	60
SRR10451432	INT2_BP261	Environment	Thailand	Asia	2007-03-01	93
SRR10451431	INT2_BP263	Environment	Thailand	Asia	2007-03-01	93
SRR10451399	INT2_BP264	Environment	Thailand	Asia	2007-03-01	60
SRR10451430	INT2_BP265	Environment	Thailand	Asia	2007-03-01	93
SRR10451428	INT2_BP266	Environment	Thailand	Asia	2007-03-01	93
SRR10451427	INT2_BP268	Environment	Thailand	Asia	2007-03-01	93
SRR10451426	INT2_BP269	Environment	Thailand	Asia	2007-03-01	60
SRR10451379	INT2_BP27	Environment	Thailand	Asia	2007-03-01	93
SRR10451398	INT2_BP270	Environment	Thailand	Asia	2007-03-01	1005
SRR10451425	INT2_BP271	Environment	Thailand	Asia	2007-03-01	93
SRR10451424	INT2_BP272	Environment	Thailand	Asia	2007-03-01	93
SRR10451423	INT2_BP273	Environment	Thailand	Asia	2007-03-01	93
SRR10451422	INT2_BP276	Environment	Thailand	Asia	2007-03-01	93
SRR10451421	INT2_BP277	Environment	Thailand	Asia	2007-03-01	93
SRR10451420	INT2_BP278	Environment	Thailand	Asia	2007-03-01	60
SRR10451378	INT2_BP28	Environment	Thailand	Asia	2007-03-01	93
SRR10451419	INT2_BP283	Environment	Thailand	Asia	2007-03-01	1005
SRR10451377	INT2_BP29	Environment	Thailand	Asia	2007-03-01	93
SRR10451383	INT2_BP3	Environment	Thailand	Asia	2007-03-01	93
SRR10451376	INT2_BP30	Environment	Thailand	Asia	2007-03-01	60
SRR10451375	INT2_BP31	Environment	Thailand	Asia	2007-03-01	1005
SRR10451374	INT2_BP32	Environment	Thailand	Asia	2007-03-01	1005
SRR10451373	INT2_BP33	Environment	Thailand	Asia	2007-03-01	93
SRR10451371	INT2_BP34	Environment	Thailand	Asia	2007-03-01	1005
SRR10451370	INT2_BP35	Environment	Thailand	Asia	2007-03-01	93
SRR10451369	INT2_BP36	Environment	Thailand	Asia	2007-03-01	1005
SRR10451368	INT2_BP37	Environment	Thailand	Asia	2007-03-01	60
SRR10451415	INT2_BP38	Environment	Thailand	Asia	2007-03-01	93
SRR10451367	INT2_BP39	Environment	Thailand	Asia	2007-03-01	-
SRR10451372	INT2_BP4	Environment	Thailand	Asia	2007-03-01	93
SRR10451366	INT2_BP40	Environment	Thailand	Asia	2007-03-01	93
SRR10451365	INT2_BP41	Environment	Thailand	Asia	2007-03-01	93
SRR10451364	INT2_BP42	Environment	Thailand	Asia	2007-03-01	93
SRR10451363	INT2_BP43	Environment	Thailand	Asia	2007-03-01	93
SRR10451362	INT2_BP44	Environment	Thailand	Asia	2007-03-01	93
SRR10451360	INT2_BP45	Environment	Thailand	Asia	2007-03-01	93
SRR10451359	INT2_BP46	Environment	Thailand	Asia	2007-03-01	60
SRR10451358	INT2_BP47	Environment	Thailand	Asia	2007-03-01	58
SRR10451414	INT2_BP48	Environment	Thailand	Asia	2007-03-01	58
SRR10451357	INT2_BP49	Environment	Thailand	Asia	2007-03-01	93
SRR10451361	INT2_BP5	Environment	Thailand	Asia	2007-03-01	93
SRR10451356	INT2_BP50	Environment	Thailand	Asia	2007-03-01	58
SRR10451355	INT2_BP51	Environment	Thailand	Asia	2007-03-01	93
SRR10451354	INT2_BP52	Environment	Thailand	Asia	2007-03-01	93
SRR10451353	INT2_BP53	Environment	Thailand	Asia	2007-03-01	93
SRR10451352	INT2_BP54	Environment	Thailand	Asia	2007-03-01	93
SRR10451351	INT2_BP55	Environment	Thailand	Asia	2007-03-01	58
SRR10451349	INT2_BP56	Environment	Thailand	Asia	2007-03-01	93
SRR10451348	INT2_BP57	Environment	Thailand	Asia	2007-03-01	93
SRR10451347	INT2_BP58	Environment	Thailand	Asia	2007-03-01	93
SRR10451346	INT2_BP59	Environment	Thailand	Asia	2007-03-01	93
SRR10451350	INT2_BP6	Environment	Thailand	Asia	2007-03-01	60
SRR10451345	INT2_BP60	Environment	Thailand	Asia	2007-03-01	93
SRR10451413	INT2_BP61	Environment	Thailand	Asia	2007-03-01	93
SRR10451344	INT2_BP62	Environment	Thailand	Asia	2007-03-01	60
SRR10451343	INT2_BP63	Environment	Thailand	Asia	2007-03-01	93
SRR10451342	INT2_BP64	Environment	Thailand	Asia	2007-03-01	93
SRR10451341	INT2_BP65	Environment	Thailand	Asia	2007-03-01	93
SRR10451340	INT2_BP68	Environment	Thailand	Asia	2007-03-01	93
SRR10451339	INT2_BP7	Environment	Thailand	Asia	2007-03-01	60
SRR10451338	INT2_BP70	Environment	Thailand	Asia	2007-03-01	93
SRR10451337	INT2_BP71	Environment	Thailand	Asia	2007-03-01	93
SRR10451336	INT2_BP73	Environment	Thailand	Asia	2007-03-01	93
SRR10451335	INT2_BP74	Environment	Thailand	Asia	2007-03-01	60
SRR10451334	INT2_BP75	Environment	Thailand	Asia	2007-03-01	93
SRR10451333	INT2_BP76	Environment	Thailand	Asia	2007-03-01	93
SRR10451332	INT2_BP77	Environment	Thailand	Asia	2007-03-01	93
SRR10451331	INT2_BP78	Environment	Thailand	Asia	2007-03-01	93
SRR10451330	INT2_BP79	Environment	Thailand	Asia	2007-03-01	93
SRR10451328	INT2_BP8	Environment	Thailand	Asia	2007-03-01	93
SRR10451329	INT2_BP80	Environment	Thailand	Asia	2007-03-01	93
SRR10451327	INT2_BP81	Environment	Thailand	Asia	2007-03-01	1007
SRR10451326	INT2_BP82	Environment	Thailand	Asia	2007-03-01	93
SRR10451325	INT2_BP83	Environment	Thailand	Asia	2007-03-01	93
SRR10451324	INT2_BP84	Environment	Thailand	Asia	2007-03-01	93
SRR10451323	INT2_BP85	Environment	Thailand	Asia	2007-03-01	1005
SRR10451322	INT2_BP86	Environment	Thailand	Asia	2007-03-01	1005
SRR10451412	INT2_BP87	Environment	Thailand	Asia	2007-03-01	1005
SRR10451321	INT2_BP88	Environment	Thailand	Asia	2007-03-01	1005
SRR10451411	INT2_BP89	Environment	Thailand	Asia	2007-03-01	58
SRR10451317	INT2_BP9	Environment	Thailand	Asia	2007-03-01	93
SRR10451320	INT2_BP90	Environment	Thailand	Asia	2007-03-01	1005
SRR10451410	INT2_BP91	Environment	Thailand	Asia	2007-03-01	176
SRR10451395	INT2_BP92	Environment	Thailand	Asia	2007-03-01	1005
SRR10451319	INT2_BP93	Environment	Thailand	Asia	2007-03-01	60
SRR10451318	INT2_BP94	Environment	Thailand	Asia	2007-03-01	93
SRR10451316	INT2_BP97	Environment	Thailand	Asia	2007-03-01	93
SRR2975569	NRF57_BP22	Environment	Thailand	Asia	2007	670
SRR2975570	NRF57_BP62	Environment	Thailand	Asia	2007	670
SRR2975571	NRF57_BP64	Environment	Thailand	Asia	2007	670
SRR2975572	NRF57_BP67	Environment	Thailand	Asia	2007	70
SRR2975573	NRF60_BP3	Environment	Thailand	Asia	2007	-
SRR2975574	NRF60_BP4	Environment	Thailand	Asia	2007	-
SRR2975581	NRF77_BP3	Environment	Thailand	Asia	2007	203
SRR2975558	RF4_BP80	Environment	Thailand	Asia	2007	392
SRR2975565	RF44_BP52	Environment	Thailand	Asia	2007	498
SRR2975566	RF49_BP2	Environment	Thailand	Asia	2007	526
SRR2975567	RF49_BP5	Environment	Thailand	Asia	2007	309
SRR2975568	RF49_BP7	Environment	Thailand	Asia	2007	-
SRR2975559	RF6_BP2	Environment	Thailand	Asia	2007	178
SRR2975561	RF6_BP26	Environment	Thailand	Asia	2007	178
SRR2975575	RF61_BP2	Environment	Thailand	Asia	2007	17
SRR2975576	RF62_BP41	Environment	Thailand	Asia	2007	114
SRR2975577	RF63_BP1	Environment	Thailand	Asia	2007	17
SRR2975578	RF63_BP2	Environment	Thailand	Asia	2007	177
SRR2975562	RF8_BP2	Environment	Thailand	Asia	2007	227
SRR2975563	RF8_BP5	Environment	Thailand	Asia	2007	178
SRR2975584	RF87_BP2	Environment	Thailand	Asia	2007	-
ERR343835	SAMEA1967811	Environment	Thailand	Asia	2011	9
ERR339376	SAMEA1969151	Environment	Thailand	Asia	2011	1801
ERR352177	SAMEA1970418	Environment	Thailand	Asia	2011	60
ERR339260	SAMEA2064777	Environment	Thailand	Asia	2010	174
ERR339290	SAMEA2064787	Environment	Thailand	Asia	2010	48
ERR339229	SAMEA2065449	Environment	Thailand	Asia	2010	176
ERR339250	SAMEA2065456	Environment	Thailand	Asia	2010	-
ERR339280	SAMEA2065610	Environment	Thailand	Asia	2010	-
ERR352207	SAMEA2065757	Environment	Thailand	Asia	2011	-
ERR352187	SAMEA2065802	Environment	Thailand	Asia	2011	42
ERR352217	SAMEA2065811	Environment	Thailand	Asia	2011	58
ERR343825	SAMEA2065950	Environment	Thailand	Asia	2011	17
ERR339340	SAMEA2065969	Environment	Thailand	Asia	2012	48
ERR343806	SAMEA2065996	Environment	Thailand	Asia	2011	206
ERR339397	SAMEA2066165	Environment	Thailand	Asia	2011	176
ERR339350	SAMEA2066200	Environment	Thailand	Asia	2012	48
ERR339427	SAMEA2066317	Environment	Thailand	Asia	2011	70
ERR341145	SAMEA2066327	Environment	Thailand	Asia	2010	52
ERR339386	SAMEA2066356	Environment	Thailand	Asia	2011	1820
ERR339407	SAMEA2066363	Environment	Thailand	Asia	2011	298
ERR341125	SAMEA2066372	Environment	Thailand	Asia	2011	156
ERR341175	SAMEA2066498	Environment	Thailand	Asia	2011	54
ERR341187	SAMEA2066502	Environment	Thailand	Asia	2011	54
ERR341155	SAMEA2066544	Environment	Thailand	Asia	2010	-
ERR341185	SAMEA2066554	Environment	Thailand	Asia	2011	163
ERR341197	SAMEA2066720	Environment	Thailand	Asia	2011	677
ERR341218	SAMEA2066727	Environment	Thailand	Asia	2011	163
ERR341227	SAMEA2066730	Environment	Thailand	Asia	2011	70
ERR343818	SAMEA2066921	Environment	Thailand	Asia	2011	176
ERR343845	SAMEA2066928	Environment	Thailand	Asia	2011	70
ERR339360	SAMEA2067072	Environment	Thailand	Asia	2010	705
ERR339366	SAMEA2067074	Environment	Thailand	Asia	2011	705
ERR339396	SAMEA2067082	Environment	Thailand	Asia	2011	58
ERR339417	SAMEA2067202	Environment	Thailand	Asia	2011	197
ERR341165	SAMEA2067340	Environment	Thailand	Asia	2011	-
ERR341207	SAMEA2067354	Environment	Thailand	Asia	2011	313
ERR339219	SAMEA2068388	Environment	Thailand	Asia	2010	354
ERR339240	SAMEA2068395	Environment	Thailand	Asia	2010	48
ERR339270	SAMEA2068507	Environment	Thailand	Asia	2010	220
ERR339300	SAMEA2068516	Environment	Thailand	Asia	2011	68
ERR352197	SAMEA2068619	Environment	Thailand	Asia	2011	168
ERR352227	SAMEA2068628	Environment	Thailand	Asia	2011	218
ERR3488195	SAMEA4874481	Homo sapiens	Thailand	Asia	2016	54
ERR3488196	SAMEA4874482	Homo sapiens	Thailand	Asia	2016	48
ERR3488197	SAMEA4874483	Homo sapiens	Thailand	Asia	2016	54
ERR3488198	SAMEA4874484	Homo sapiens	Thailand	Asia	2016	68
ERR3488199	SAMEA4874485	Homo sapiens	Thailand	Asia	2016	33
ERR3488200	SAMEA4874486	Homo sapiens	Thailand	Asia	2016	10
ERR3488201	SAMEA4874487	Homo sapiens	Thailand	Asia	2017	10
ERR3488202	SAMEA4874488	Homo sapiens	Thailand	Asia	2017	56
ERR3488204	SAMEA4874490	Homo sapiens	Thailand	Asia	2017	10
ERR3488205	SAMEA4874491	Homo sapiens	Thailand	Asia	2017	1844
ERR3488207	SAMEA4874493	Homo sapiens	Thailand	Asia	2017	1835
ERR3488208	SAMEA4874494	Homo sapiens	Thailand	Asia	2017	10
ERR3488209	SAMEA4874495	Homo sapiens	Thailand	Asia	2017	1004
ERR3488210	SAMEA4874496	Homo sapiens	Thailand	Asia	2017	206
ERR3488211	SAMEA4874497	Homo sapiens	Thailand	Asia	2017	884
ERR3488212	SAMEA4874498	Homo sapiens	Thailand	Asia	2017	495
ERR3488213	SAMEA4874499	Homo sapiens	Thailand	Asia	2017	392
ERR3488214	SAMEA4874500	Homo sapiens	Thailand	Asia	2017	174
ERR3488215	SAMEA4874502	Homo sapiens	Thailand	Asia	2017	211
ERR3488217	SAMEA4874504	Homo sapiens	Thailand	Asia	2017	10
ERR3488218	SAMEA4874505	Homo sapiens	Thailand	Asia	2017	56
ERR3488219	SAMEA4874506	Homo sapiens	Thailand	Asia	2017	1791
ERR3488220	SAMEA4874507	Homo sapiens	Thailand	Asia	2017	392
ERR3488221	SAMEA4874508	Homo sapiens	Thailand	Asia	2017	70
ERR3488222	SAMEA4874509	Homo sapiens	Thailand	Asia	2017	1795
ERR3488223	SAMEA4874510	Homo sapiens	Thailand	Asia	2017	211
ERR3488224	SAMEA4874511	Homo sapiens	Thailand	Asia	2017	1791
ERR3488226	SAMEA4874513	Homo sapiens	Thailand	Asia	2017	48
ERR3488227	SAMEA4874515	Homo sapiens	Thailand	Asia	2017	208
ERR3488228	SAMEA4874516	Homo sapiens	Thailand	Asia	2017	56
ERR3488229	SAMEA4874517	Homo sapiens	Thailand	Asia	2017	70
ERR3488230	SAMEA4874518	Homo sapiens	Thailand	Asia	2017	1091
ERR3488232	SAMEA4874520	Homo sapiens	Thailand	Asia	2017	197
ERR3488233	SAMEA4874521	Homo sapiens	Thailand	Asia	2017	34
ERR3488234	SAMEA4874522	Homo sapiens	Thailand	Asia	2017	17
ERR3488235	SAMEA4874523	Homo sapiens	Thailand	Asia	2017	10
ERR3488236	SAMEA4874524	Homo sapiens	Thailand	Asia	2017	1816
ERR3488237	SAMEA4874525	Homo sapiens	Thailand	Asia	2017	17
ERR3488238	SAMEA4874526	Homo sapiens	Thailand	Asia	2017	70
ERR3488239	SAMEA4874527	Homo sapiens	Thailand	Asia	2017	9
ERR3488240	SAMEA4874528	Homo sapiens	Thailand	Asia	2017	535
ERR3488241	SAMEA4874529	Homo sapiens	Thailand	Asia	2017	498
ERR3488242	SAMEA4874530	Homo sapiens	Thailand	Asia	2017	-
ERR3488243	SAMEA4874531	Homo sapiens	Thailand	Asia	2017	1855
ERR3488244	SAMEA4874532	Homo sapiens	Thailand	Asia	2017	205
ERR3488245	SAMEA4874533	Homo sapiens	Thailand	Asia	2017	1856
ERR3488246	SAMEA4874534	Homo sapiens	Thailand	Asia	2017	306
ERR3488247	SAMEA4874535	Homo sapiens	Thailand	Asia	2017	70
ERR3488248	SAMEA4874536	Homo sapiens	Thailand	Asia	2017	23
ERR3488249	SAMEA4874537	Homo sapiens	Thailand	Asia	2017	178
ERR3488250	SAMEA4874538	Homo sapiens	Thailand	Asia	2017	70
ERR3488251	SAMEA4874539	Homo sapiens	Thailand	Asia	2017	58
ERR3488252	SAMEA4874540	Homo sapiens	Thailand	Asia	2017	535
ERR3488253	SAMEA4874541	Homo sapiens	Thailand	Asia	2017	441
ERR3488254	SAMEA4874542	Homo sapiens	Thailand	Asia	2017	208
ERR3488255	SAMEA4874543	Homo sapiens	Thailand	Asia	2017	54
ERR3488256	SAMEA4874544	Homo sapiens	Thailand	Asia	2017	211
ERR3488257	SAMEA4874545	Homo sapiens	Thailand	Asia	2017	205
ERR3488258	SAMEA4874546	Homo sapiens	Thailand	Asia	2017	70
ERR3488259	SAMEA4874547	Homo sapiens	Thailand	Asia	2017	70
ERR3488260	SAMEA4874548	Homo sapiens	Thailand	Asia	2017	1532
ERR3488261	SAMEA4874549	Homo sapiens	Thailand	Asia	2017	178
ERR3488262	SAMEA4874550	Homo sapiens	Thailand	Asia	2017	208
ERR3488263	SAMEA4874551	Homo sapiens	Thailand	Asia	2017	1843
ERR3488264	SAMEA4874552	Homo sapiens	Thailand	Asia	2017	17
ERR3488265	SAMEA4874553	Homo sapiens	Thailand	Asia	2017	1315
ERR3488266	SAMEA4874554	Homo sapiens	Thailand	Asia	2017	498
ERR3488267	SAMEA4874555	Homo sapiens	Thailand	Asia	2017	34
ERR3488268	SAMEA4874556	Homo sapiens	Thailand	Asia	2017	670
ERR3488269	SAMEA4874557	Homo sapiens	Thailand	Asia	2017	498
ERR3488270	SAMEA4874558	Homo sapiens	Thailand	Asia	2017	208
ERR3488271	SAMEA4874559	Homo sapiens	Thailand	Asia	2017	288
ERR3488272	SAMEA4874560	Homo sapiens	Thailand	Asia	2017	10
ERR3488274	SAMEA4874562	Homo sapiens	Thailand	Asia	2017	34
ERR3488283	SAMEA4874563	Homo sapiens	Thailand	Asia	2017	70
ERR3488284	SAMEA4874564	Homo sapiens	Thailand	Asia	2017	513
ERR3488285	SAMEA4874565	Homo sapiens	Thailand	Asia	2017	306
ERR3488286	SAMEA4874566	Homo sapiens	Thailand	Asia	2017	48
ERR3488287	SAMEA4874567	Homo sapiens	Thailand	Asia	2017	526
ERR3488288	SAMEA4874568	Homo sapiens	Thailand	Asia	2017	70
ERR3488289	SAMEA4874570	Homo sapiens	Thailand	Asia	2017	654
ERR3488290	SAMEA4874571	Homo sapiens	Thailand	Asia	2017	84
ERR3488292	SAMEA4874573	Homo sapiens	Thailand	Asia	2017	10
ERR3488293	SAMEA4874574	Homo sapiens	Thailand	Asia	2017	220
ERR3488294	SAMEA4874575	Homo sapiens	Thailand	Asia	2017	70
ERR3488295	SAMEA4874576	Homo sapiens	Thailand	Asia	2017	526
ERR3488296	SAMEA4874577	Homo sapiens	Thailand	Asia	2017	492
ERR3488297	SAMEA4874578	Homo sapiens	Thailand	Asia	2017	303
ERR3488298	SAMEA4874579	Homo sapiens	Thailand	Asia	2017	10
ERR3488299	SAMEA4874581	Homo sapiens	Thailand	Asia	2017	522
ERR3488275	SAMEA4874582	Homo sapiens	Thailand	Asia	2017	206
ERR3488276	SAMEA4874583	Homo sapiens	Thailand	Asia	2017	830
ERR3488277	SAMEA4874584	Homo sapiens	Thailand	Asia	2017	208
ERR3488278	SAMEA4874585	Homo sapiens	Thailand	Asia	2017	306
ERR3488280	SAMEA4874587	Homo sapiens	Thailand	Asia	2017	1822
ERR3488281	SAMEA4874588	Homo sapiens	Thailand	Asia	2017	689
ERR3488282	SAMEA4874589	Homo sapiens	Thailand	Asia	2017	9
ERR3488300	SAMEA4874590	Homo sapiens	Thailand	Asia	2017	56
ERR3488301	SAMEA4874591	Homo sapiens	Thailand	Asia	2017	538
ERR3488302	SAMEA4874592	Homo sapiens	Thailand	Asia	2017	654
ERR3488303	SAMEA4874593	Homo sapiens	Thailand	Asia	2017	154
ERR3488304	SAMEA4874594	Homo sapiens	Thailand	Asia	2017	392
ERR3488305	SAMEA4874595	Homo sapiens	Thailand	Asia	2017	54
ERR3488306	SAMEA4874596	Homo sapiens	Thailand	Asia	2017	17
ERR3488307	SAMEA4874597	Homo sapiens	Thailand	Asia	2017	520
ERR3488308	SAMEA4874598	Homo sapiens	Thailand	Asia	2017	48
ERR3488309	SAMEA4874599	Homo sapiens	Thailand	Asia	2017	211
ERR3488310	SAMEA4874600	Homo sapiens	Thailand	Asia	2017	70
ERR3488311	SAMEA4874601	Homo sapiens	Thailand	Asia	2017	535
ERR6718008	SAMEA6625002	Homo sapiens	Thailand	Asia	2015	10
ERR6718012	SAMEA6625003	Homo sapiens	Thailand	Asia	2016	157
ERR6718014	SAMEA6625004	Homo sapiens	Thailand	Asia	2016	10
ERR6718016	SAMEA6625005	Homo sapiens	Thailand	Asia	2016	10
ERR6718010	SAMEA6625006	Homo sapiens	Thailand	Asia	2016	220
ERR6718045	SAMEA6625007	Homo sapiens	Thailand	Asia	2016	167
ERR6718018	SAMEA6625008	Homo sapiens	Thailand	Asia	2016	307
ERR6718047	SAMEA6625009	Homo sapiens	Thailand	Asia	2016	10
ERR6718048	SAMEA6625010	Homo sapiens	Thailand	Asia	2016	-
ERR6717902	SAMEA6625011	Homo sapiens	Thailand	Asia	2016	-
ERR6718050	SAMEA6625012	Homo sapiens	Thailand	Asia	2016	520
ERR6718054	SAMEA6625013	Homo sapiens	Thailand	Asia	2016	-
ERR6718056	SAMEA6625014	Homo sapiens	Thailand	Asia	2016	-
ERR6718058	SAMEA6625015	Homo sapiens	Thailand	Asia	2016	10
ERR6718052	SAMEA6625016	Homo sapiens	Thailand	Asia	2016	167
ERR6718060	SAMEA6625017	Homo sapiens	Thailand	Asia	2016	46
ERR6718062	SAMEA6625018	Homo sapiens	Thailand	Asia	2016	208
ERR6718064	SAMEA6625019	Homo sapiens	Thailand	Asia	2016	-
ERR6718066	SAMEA6625020	Homo sapiens	Thailand	Asia	2016	70
ERR6718068	SAMEA6625021	Homo sapiens	Thailand	Asia	2016	10
ERR6718070	SAMEA6625022	Homo sapiens	Thailand	Asia	2016	70
ERR6718072	SAMEA6625023	Homo sapiens	Thailand	Asia	2016	519
ERR6718074	SAMEA6625024	Homo sapiens	Thailand	Asia	2016	52
ERR6718077	SAMEA6625025	Homo sapiens	Thailand	Asia	2016	505
ERR6718079	SAMEA6625026	Homo sapiens	Thailand	Asia	2016	10
ERR6718081	SAMEA6625027	Homo sapiens	Thailand	Asia	2016	46
ERR6718020	SAMEA6625028	Homo sapiens	Thailand	Asia	2016	519
ERR6718022	SAMEA6625029	Homo sapiens	Thailand	Asia	2016	-
ERR6717898	SAMEA6625030	Homo sapiens	Thailand	Asia	2016	10
ERR6718024	SAMEA6625031	Homo sapiens	Thailand	Asia	2016	99
ERR6717900	SAMEA6625032	Homo sapiens	Thailand	Asia	2016	10
ERR6718026	SAMEA6625033	Homo sapiens	Thailand	Asia	2016	832
ERR6718028	SAMEA6625034	Homo sapiens	Thailand	Asia	2016	10
ERR6718030	SAMEA6625035	Homo sapiens	Thailand	Asia	2016	10
ERR6718032	SAMEA6625036	Homo sapiens	Thailand	Asia	2016	10
ERR6718035	SAMEA6625037	Homo sapiens	Thailand	Asia	2016	70
ERR6718037	SAMEA6625038	Homo sapiens	Thailand	Asia	2016	32
ERR6718039	SAMEA6625039	Homo sapiens	Thailand	Asia	2016	-
ERR6718041	SAMEA6625040	Homo sapiens	Thailand	Asia	2016	10
ERR6718043	SAMEA6625041	Homo sapiens	Thailand	Asia	2016	177
ERR6718083	SAMEA6625042	Homo sapiens	Thailand	Asia	2017	16
ERR6718085	SAMEA6625043	Homo sapiens	Thailand	Asia	2017	16
ERR6718087	SAMEA6625044	Homo sapiens	Thailand	Asia	2017	46
ERR6718088	SAMEA6625045	Homo sapiens	Thailand	Asia	2017	34
ERR6717899	SAMEA6625046	Homo sapiens	Thailand	Asia	2017	69
ERR6717901	SAMEA6625047	Homo sapiens	Thailand	Asia	2017	-
ERR6717903	SAMEA6625048	Homo sapiens	Thailand	Asia	2017	-
ERR6717905	SAMEA6625049	Homo sapiens	Thailand	Asia	2017	519
ERR6717907	SAMEA6625050	Homo sapiens	Thailand	Asia	2017	34
ERR6717909	SAMEA6625051	Homo sapiens	Thailand	Asia	2017	-
ERR6717910	SAMEA6625052	Homo sapiens	Thailand	Asia	2017	70
ERR6717912	SAMEA6625053	Homo sapiens	Thailand	Asia	2017	832
ERR6717914	SAMEA6625054	Homo sapiens	Thailand	Asia	2017	832
ERR6717916	SAMEA6625055	Homo sapiens	Thailand	Asia	2017	10
ERR6717918	SAMEA6625056	Homo sapiens	Thailand	Asia	2017	167
ERR6717920	SAMEA6625057	Homo sapiens	Thailand	Asia	2017	167
ERR6717922	SAMEA6625058	Homo sapiens	Thailand	Asia	2017	832
ERR6717925	SAMEA6625059	Homo sapiens	Thailand	Asia	2017	10
ERR6717927	SAMEA6625060	Homo sapiens	Thailand	Asia	2017	1814
ERR6717929	SAMEA6625061	Homo sapiens	Thailand	Asia	2017	529
ERR6717931	SAMEA6625062	Homo sapiens	Thailand	Asia	2017	507
ERR6717935	SAMEA6625063	Homo sapiens	Thailand	Asia	2017	1315
ERR6717933	SAMEA6625064	Homo sapiens	Thailand	Asia	2017	10
ERR6717937	SAMEA6625065	Homo sapiens	Thailand	Asia	2017	10
ERR6717939	SAMEA6625066	Homo sapiens	Thailand	Asia	2017	315
ERR6717941	SAMEA6625067	Homo sapiens	Thailand	Asia	2017	70
ERR6717943	SAMEA6625068	Homo sapiens	Thailand	Asia	2017	519
ERR6717947	SAMEA6625069	Homo sapiens	Thailand	Asia	2017	220
ERR6717945	SAMEA6625070	Homo sapiens	Thailand	Asia	2017	519
ERR6717949	SAMEA6625071	Homo sapiens	Thailand	Asia	2017	-
ERR6717951	SAMEA6625072	Homo sapiens	Thailand	Asia	2017	70
ERR6717954	SAMEA6625073	Homo sapiens	Thailand	Asia	2017	70
ERR6717952	SAMEA6625074	Homo sapiens	Thailand	Asia	2017	519
ERR6717958	SAMEA6625075	Homo sapiens	Thailand	Asia	2017	10
ERR6717956	SAMEA6625076	Homo sapiens	Thailand	Asia	2017	512
ERR6717962	SAMEA6625077	Homo sapiens	Thailand	Asia	2017	654
ERR6717960	SAMEA6625078	Homo sapiens	Thailand	Asia	2017	658
ERR6717964	SAMEA6625079	Homo sapiens	Thailand	Asia	2017	68
ERR6717967	SAMEA6625080	Homo sapiens	Thailand	Asia	2017	34
ERR6717969	SAMEA6625081	Homo sapiens	Thailand	Asia	2017	70
ERR6717971	SAMEA6625082	Homo sapiens	Thailand	Asia	2017	526
ERR6717973	SAMEA6625083	Homo sapiens	Thailand	Asia	2017	17
ERR6717975	SAMEA6625084	Homo sapiens	Thailand	Asia	2017	307
ERR6717979	SAMEA6625085	Homo sapiens	Thailand	Asia	2017	10
ERR6717977	SAMEA6625086	Homo sapiens	Thailand	Asia	2017	70
ERR6717983	SAMEA6625087	Homo sapiens	Thailand	Asia	2017	167
ERR6717981	SAMEA6625088	Homo sapiens	Thailand	Asia	2017	10
ERR6717985	SAMEA6625089	Homo sapiens	Thailand	Asia	2018	1546
ERR6717987	SAMEA6625090	Homo sapiens	Thailand	Asia	2018	-
ERR6717989	SAMEA6625091	Homo sapiens	Thailand	Asia	2018	500
ERR6717991	SAMEA6625092	Homo sapiens	Thailand	Asia	2018	10
ERR6717992	SAMEA6625093	Homo sapiens	Thailand	Asia	2018	10
ERR6717994	SAMEA6625094	Homo sapiens	Thailand	Asia	2018	10
ERR6717996	SAMEA6625095	Homo sapiens	Thailand	Asia	2018	10
ERR6717998	SAMEA6625096	Homo sapiens	Thailand	Asia	2018	23
ERR6718000	SAMEA6625097	Homo sapiens	Thailand	Asia	2018	23
ERR6718002	SAMEA6625098	Homo sapiens	Thailand	Asia	2018	-
ERR6718004	SAMEA6625099	Homo sapiens	Thailand	Asia	2018	-
ERR6718007	SAMEA6625100	Homo sapiens	Thailand	Asia	2017	46
ERR6718009	SAMEA6625101	Homo sapiens	Thailand	Asia	2018	520
ERR6718011	SAMEA6625102	Homo sapiens	Thailand	Asia	2018	931
ERR6718013	SAMEA6625103	Homo sapiens	Thailand	Asia	2018	1010
ERR6718015	SAMEA6625104	Homo sapiens	Thailand	Asia	2018	307
ERR6718017	SAMEA6625105	Homo sapiens	Thailand	Asia	2018	46
ERR6718019	SAMEA6625106	Homo sapiens	Thailand	Asia	2018	208
ERR6718021	SAMEA6625107	Homo sapiens	Thailand	Asia	2018	233
ERR6718023	SAMEA6625108	Homo sapiens	Thailand	Asia	2018	23
ERR6718025	SAMEA6625109	Homo sapiens	Thailand	Asia	2018	365
ERR6718027	SAMEA6625110	Homo sapiens	Thailand	Asia	2018	162
ERR6718029	SAMEA6625111	Homo sapiens	Thailand	Asia	2018	500
ERR6718031	SAMEA6625112	Homo sapiens	Thailand	Asia	2018	1482
ERR6718033	SAMEA6625113	Homo sapiens	Thailand	Asia	2018	10
ERR6718034	SAMEA6625114	Homo sapiens	Thailand	Asia	2018	526
ERR6718036	SAMEA6625115	Homo sapiens	Thailand	Asia	2018	874
ERR6718038	SAMEA6625116	Homo sapiens	Thailand	Asia	2017	1848
ERR6718040	SAMEA6625117	Homo sapiens	Thailand	Asia	2017	-
ERR6718042	SAMEA6625118	Homo sapiens	Thailand	Asia	2017	70
ERR6718044	SAMEA6625119	Homo sapiens	Thailand	Asia	2017	306
ERR6718046	SAMEA6625120	Homo sapiens	Thailand	Asia	2017	58
ERR6718049	SAMEA6625121	Homo sapiens	Thailand	Asia	2017	70
ERR6718051	SAMEA6625122	Homo sapiens	Thailand	Asia	2017	34
ERR6718053	SAMEA6625123	Homo sapiens	Thailand	Asia	2017	365
ERR6718055	SAMEA6625124	Homo sapiens	Thailand	Asia	2017	70
ERR6718057	SAMEA6625125	Homo sapiens	Thailand	Asia	2017	177
ERR6718059	SAMEA6625126	Homo sapiens	Thailand	Asia	2017	34
ERR6718061	SAMEA6625127	Homo sapiens	Thailand	Asia	2017	208
ERR6718063	SAMEA6625128	Homo sapiens	Thailand	Asia	2018	99
ERR6718065	SAMEA6625129	Homo sapiens	Thailand	Asia	2018	507
ERR6595779	SAMEA6625130	Homo sapiens	Thailand	Asia	2018	48
ERR6595781	SAMEA6625131	Homo sapiens	Thailand	Asia	2018	56
ERR6595783	SAMEA6625132	Homo sapiens	Thailand	Asia	2018	56
ERR6718069	SAMEA6625134	Homo sapiens	Thailand	Asia	2018	171
ERR6718071	SAMEA6625135	Homo sapiens	Thailand	Asia	2016	365
ERR6718073	SAMEA6625136	Homo sapiens	Thailand	Asia	2016	10
ERR6718075	SAMEA6625137	Homo sapiens	Thailand	Asia	2016	-
ERR6718076	SAMEA6625138	Homo sapiens	Thailand	Asia	2016	68
ERR6718078	SAMEA6625139	Homo sapiens	Thailand	Asia	2017	70
ERR6718080	SAMEA6625140	Homo sapiens	Thailand	Asia	2017	306
ERR6718082	SAMEA6625141	Homo sapiens	Thailand	Asia	2017	1783
ERR6718084	SAMEA6625142	Homo sapiens	Thailand	Asia	2017	32
ERR6718086	SAMEA6625143	Homo sapiens	Thailand	Asia	2017	220
ERR6718089	SAMEA6625144	Homo sapiens	Thailand	Asia	2018	46
ERR6595746	SAMEA6625145	Homo sapiens	Thailand	Asia	2018	32
ERR6595748	SAMEA6625146	Homo sapiens	Thailand	Asia	2015	872
ERR6595750	SAMEA6625147	Homo sapiens	Thailand	Asia	2015	884
ERR6717904	SAMEA6625148	Homo sapiens	Thailand	Asia	2015	205
ERR6595752	SAMEA6625149	Homo sapiens	Thailand	Asia	2015	874
ERR6595754	SAMEA6625150	Homo sapiens	Thailand	Asia	2015	486
ERR6717906	SAMEA6625151	Homo sapiens	Thailand	Asia	2016	315
ERR6717908	SAMEA6625152	Homo sapiens	Thailand	Asia	2016	54
ERR6717911	SAMEA6625153	Homo sapiens	Thailand	Asia	2016	206
ERR6717913	SAMEA6625154	Homo sapiens	Thailand	Asia	2016	1832
ERR6595756	SAMEA6625155	Homo sapiens	Thailand	Asia	2016	174
ERR6595759	SAMEA6625156	Homo sapiens	Thailand	Asia	2016	167
ERR6595761	SAMEA6625157	Homo sapiens	Thailand	Asia	2017	70
ERR6595763	SAMEA6625158	Homo sapiens	Thailand	Asia	2017	-
ERR6595765	SAMEA6625159	Homo sapiens	Thailand	Asia	2017	1777
ERR6717915	SAMEA6625160	Homo sapiens	Thailand	Asia	2017	48
ERR6595767	SAMEA6625161	Homo sapiens	Thailand	Asia	2018	70
ERR6595769	SAMEA6625162	Homo sapiens	Thailand	Asia	2018	47
ERR6595771	SAMEA6625163	Homo sapiens	Thailand	Asia	2018	512
ERR6595773	SAMEA6625164	Homo sapiens	Thailand	Asia	2018	1814
ERR6595775	SAMEA6625165	Homo sapiens	Thailand	Asia	2018	538
ERR6595777	SAMEA6625166	Homo sapiens	Thailand	Asia	2018	485
ERR6595785	SAMEA6625167	Homo sapiens	Thailand	Asia	2018	874
ERR6595786	SAMEA6625169	Homo sapiens	Thailand	Asia	2018	1364
ERR6595788	SAMEA6625170	Homo sapiens	Thailand	Asia	2018	538
ERR6595790	SAMEA6625171	Homo sapiens	Thailand	Asia	2018	176
ERR6595792	SAMEA6625172	Homo sapiens	Thailand	Asia	2018	950
ERR6595794	SAMEA6625173	Homo sapiens	Thailand	Asia	2018	-
ERR6595796	SAMEA6625174	Homo sapiens	Thailand	Asia	2018	70
ERR6595798	SAMEA6625175	Homo sapiens	Thailand	Asia	2018	10
ERR6595801	SAMEA6625176	Homo sapiens	Thailand	Asia	2018	-
ERR6595803	SAMEA6625177	Homo sapiens	Thailand	Asia	2018	48
ERR6595805	SAMEA6625178	Homo sapiens	Thailand	Asia	2018	56
ERR6595807	SAMEA6625179	Homo sapiens	Thailand	Asia	2018	16
ERR6595809	SAMEA6625180	Homo sapiens	Thailand	Asia	2018	874
ERR6595813	SAMEA6625182	Homo sapiens	Thailand	Asia	2018	70
ERR6595815	SAMEA6625183	Homo sapiens	Thailand	Asia	2018	47
ERR6595817	SAMEA6625184	Homo sapiens	Thailand	Asia	2018	538
ERR6595819	SAMEA6625185	Homo sapiens	Thailand	Asia	2018	884
ERR6595821	SAMEA6625186	Homo sapiens	Thailand	Asia	2018	48
ERR6595823	SAMEA6625187	Homo sapiens	Thailand	Asia	2018	34
ERR6595825	SAMEA6625188	Homo sapiens	Thailand	Asia	2018	48
ERR6717917	SAMEA6625190	Homo sapiens	Thailand	Asia	2017	58
ERR6595828	SAMEA6625191	Homo sapiens	Thailand	Asia	2017	657
ERR6717919	SAMEA6625192	Homo sapiens	Thailand	Asia	2017	16
ERR6595830	SAMEA6625193	Homo sapiens	Thailand	Asia	2017	15
ERR6595832	SAMEA6625194	Homo sapiens	Thailand	Asia	2017	208
ERR6595834	SAMEA6625195	Homo sapiens	Thailand	Asia	2017	538
ERR6595836	SAMEA6625196	Homo sapiens	Thailand	Asia	2017	10
ERR6595838	SAMEA6625197	Homo sapiens	Thailand	Asia	2017	10
ERR6595840	SAMEA6625198	Homo sapiens	Thailand	Asia	2017	10
ERR6595843	SAMEA6625199	Homo sapiens	Thailand	Asia	2017	70
ERR6595845	SAMEA6625201	Homo sapiens	Thailand	Asia	2017	1351
ERR6595847	SAMEA6625202	Homo sapiens	Thailand	Asia	2017	307
ERR6717923	SAMEA6625203	Homo sapiens	Thailand	Asia	2017	167
ERR6717924	SAMEA6625204	Homo sapiens	Thailand	Asia	2017	167
ERR6595849	SAMEA6625205	Homo sapiens	Thailand	Asia	2017	84
ERR6595851	SAMEA6625206	Homo sapiens	Thailand	Asia	2017	538
ERR6717926	SAMEA6625207	Homo sapiens	Thailand	Asia	2017	538
ERR6595855	SAMEA6625209	Homo sapiens	Thailand	Asia	2017	70
ERR6595857	SAMEA6625210	Homo sapiens	Thailand	Asia	2017	93
ERR6717928	SAMEA6625211	Homo sapiens	Thailand	Asia	2017	157
ERR6595859	SAMEA6625212	Homo sapiens	Thailand	Asia	2017	206
ERR6595861	SAMEA6625213	Homo sapiens	Thailand	Asia	2017	167
ERR6595863	SAMEA6625214	Homo sapiens	Thailand	Asia	2017	52
ERR6595865	SAMEA6625215	Homo sapiens	Thailand	Asia	2017	197
ERR6595867	SAMEA6625216	Homo sapiens	Thailand	Asia	2017	17
ERR6595868	SAMEA6625217	Homo sapiens	Thailand	Asia	2017	9
ERR6595870	SAMEA6625218	Homo sapiens	Thailand	Asia	2017	50
ERR6595872	SAMEA6625219	Homo sapiens	Thailand	Asia	2017	10
ERR6595874	SAMEA6625220	Homo sapiens	Thailand	Asia	2017	9
ERR6595878	SAMEA6625222	Homo sapiens	Thailand	Asia	2017	23
ERR6595880	SAMEA6625223	Homo sapiens	Thailand	Asia	2017	70
ERR6595885	SAMEA6625225	Homo sapiens	Thailand	Asia	2017	70
ERR6595887	SAMEA6625226	Homo sapiens	Thailand	Asia	2017	46
ERR6595889	SAMEA6625227	Homo sapiens	Thailand	Asia	2017	34
ERR6595897	SAMEA6625231	Homo sapiens	Thailand	Asia	2017	526
ERR6595899	SAMEA6625232	Homo sapiens	Thailand	Asia	2017	70
ERR6595901	SAMEA6625233	Homo sapiens	Thailand	Asia	2017	306
ERR6595903	SAMEA6625234	Homo sapiens	Thailand	Asia	2018	512
ERR6595905	SAMEA6625235	Homo sapiens	Thailand	Asia	2018	56
ERR6595918	SAMEA6625236	Homo sapiens	Thailand	Asia	2018	10
ERR6595920	SAMEA6625237	Homo sapiens	Thailand	Asia	2018	219
ERR6595922	SAMEA6625238	Homo sapiens	Thailand	Asia	2018	10
ERR6595925	SAMEA6625239	Homo sapiens	Thailand	Asia	2018	689
ERR6595927	SAMEA6625240	Homo sapiens	Thailand	Asia	2018	411
ERR6595929	SAMEA6625241	Homo sapiens	Thailand	Asia	2018	492
ERR6595931	SAMEA6625242	Homo sapiens	Thailand	Asia	2018	17
ERR6595935	SAMEA6625243	Homo sapiens	Thailand	Asia	2018	167
ERR6595933	SAMEA6625244	Homo sapiens	Thailand	Asia	2018	70
ERR6595937	SAMEA6625245	Homo sapiens	Thailand	Asia	2018	70
ERR6595747	SAMEA6625246	Homo sapiens	Thailand	Asia	2018	492
ERR6595749	SAMEA6625247	Homo sapiens	Thailand	Asia	2018	54
ERR6595751	SAMEA6625248	Homo sapiens	Thailand	Asia	2018	32
ERR6595753	SAMEA6625249	Homo sapiens	Thailand	Asia	2018	288
ERR6595755	SAMEA6625250	Homo sapiens	Thailand	Asia	2018	50
ERR6595757	SAMEA6625251	Homo sapiens	Thailand	Asia	2018	-
ERR6595758	SAMEA6625252	Homo sapiens	Thailand	Asia	2018	495
ERR6595760	SAMEA6625253	Homo sapiens	Thailand	Asia	2018	34
ERR6595762	SAMEA6625254	Homo sapiens	Thailand	Asia	2018	520
ERR6595764	SAMEA6625255	Homo sapiens	Thailand	Asia	2018	70
ERR6595766	SAMEA6625256	Homo sapiens	Thailand	Asia	2018	34
ERR6595768	SAMEA6625257	Homo sapiens	Thailand	Asia	2018	10
ERR6595770	SAMEA6625258	Homo sapiens	Thailand	Asia	2018	47
ERR6595772	SAMEA6625259	Homo sapiens	Thailand	Asia	2018	50
ERR6595774	SAMEA6625260	Homo sapiens	Thailand	Asia	2018	-
ERR6595776	SAMEA6625261	Homo sapiens	Thailand	Asia	2018	70
ERR6595780	SAMEA6625263	Homo sapiens	Thailand	Asia	2018	689
ERR6595782	SAMEA6625264	Homo sapiens	Thailand	Asia	2018	538
ERR6595784	SAMEA6625265	Homo sapiens	Thailand	Asia	2018	9
ERR6595907	SAMEA6625266	Homo sapiens	Thailand	Asia	2018	16
ERR6595909	SAMEA6625267	Homo sapiens	Thailand	Asia	2018	70
ERR6595910	SAMEA6625268	Homo sapiens	Thailand	Asia	2018	48
ERR6595912	SAMEA6625269	Homo sapiens	Thailand	Asia	2018	54
ERR6595916	SAMEA6625270	Homo sapiens	Thailand	Asia	2018	205
ERR6595787	SAMEA6625271	Homo sapiens	Thailand	Asia	2018	70
ERR6595789	SAMEA6625272	Homo sapiens	Thailand	Asia	2018	154
ERR6595793	SAMEA6625274	Homo sapiens	Thailand	Asia	2018	70
ERR6595795	SAMEA6625275	Homo sapiens	Thailand	Asia	2018	208
ERR6595797	SAMEA6625276	Homo sapiens	Thailand	Asia	2018	538
ERR6595800	SAMEA6625278	Homo sapiens	Thailand	Asia	2018	208
ERR6595802	SAMEA6625279	Homo sapiens	Thailand	Asia	2018	70
ERR6595804	SAMEA6625280	Homo sapiens	Thailand	Asia	2018	70
ERR6595806	SAMEA6625281	Homo sapiens	Thailand	Asia	2018	50
ERR6595808	SAMEA6625282	Homo sapiens	Thailand	Asia	2018	538
ERR6595810	SAMEA6625283	Homo sapiens	Thailand	Asia	2018	174
ERR6595812	SAMEA6625284	Homo sapiens	Thailand	Asia	2018	54
ERR6595816	SAMEA6625286	Homo sapiens	Thailand	Asia	2018	538
ERR6595818	SAMEA6625287	Homo sapiens	Thailand	Asia	2018	197
ERR6595820	SAMEA6625288	Homo sapiens	Thailand	Asia	2018	70
ERR6595822	SAMEA6625289	Homo sapiens	Thailand	Asia	2018	34
ERR6595824	SAMEA6625290	Homo sapiens	Thailand	Asia	2018	1853
ERR6595826	SAMEA6625291	Homo sapiens	Thailand	Asia	2018	-
ERR6595829	SAMEA6625292	Homo sapiens	Thailand	Asia	2018	1814
ERR6595831	SAMEA6625293	Homo sapiens	Thailand	Asia	2018	70
ERR6595833	SAMEA6625294	Homo sapiens	Thailand	Asia	2018	520
ERR6595835	SAMEA6625295	Homo sapiens	Thailand	Asia	2018	23
ERR6595837	SAMEA6625296	Homo sapiens	Thailand	Asia	2018	70
ERR6595839	SAMEA6625297	Homo sapiens	Thailand	Asia	2018	208
ERR6595844	SAMEA6625300	Homo sapiens	Thailand	Asia	2018	-
ERR6595846	SAMEA6625301	Homo sapiens	Thailand	Asia	2018	206
ERR6595848	SAMEA6625302	Homo sapiens	Thailand	Asia	2018	1856
ERR6595850	SAMEA6625303	Homo sapiens	Thailand	Asia	2018	167
ERR6595854	SAMEA6625304	Homo sapiens	Thailand	Asia	2018	-
ERR6595856	SAMEA6625305	Homo sapiens	Thailand	Asia	2018	54
ERR6595858	SAMEA6625306	Homo sapiens	Thailand	Asia	2018	10
ERR6595852	SAMEA6625307	Homo sapiens	Thailand	Asia	2018	211
ERR6595884	SAMEA6625308	Homo sapiens	Thailand	Asia	2017	520
ERR6595886	SAMEA6625309	Homo sapiens	Thailand	Asia	2017	70
ERR6595890	SAMEA6625310	Homo sapiens	Thailand	Asia	2017	70
ERR6717934	SAMEA6625311	Homo sapiens	Thailand	Asia	2017	-
ERR6595892	SAMEA6625312	Homo sapiens	Thailand	Asia	2017	197
ERR6595894	SAMEA6625313	Homo sapiens	Thailand	Asia	2017	174
ERR6595896	SAMEA6625314	Homo sapiens	Thailand	Asia	2017	498
ERR6717936	SAMEA6625315	Homo sapiens	Thailand	Asia	2017	306
ERR6595898	SAMEA6625316	Homo sapiens	Thailand	Asia	2017	174
ERR6595900	SAMEA6625317	Homo sapiens	Thailand	Asia	2017	1786
ERR6717938	SAMEA6625318	Homo sapiens	Thailand	Asia	2017	99
ERR6717940	SAMEA6625319	Homo sapiens	Thailand	Asia	2017	50
ERR6595902	SAMEA6625320	Homo sapiens	Thailand	Asia	2017	34
ERR6717942	SAMEA6625321	Homo sapiens	Thailand	Asia	2017	211
ERR6717944	SAMEA6625322	Homo sapiens	Thailand	Asia	2017	70
ERR6595904	SAMEA6625323	Homo sapiens	Thailand	Asia	2017	1786
ERR6717946	SAMEA6625324	Homo sapiens	Thailand	Asia	2017	93
ERR6595906	SAMEA6625325	Homo sapiens	Thailand	Asia	2017	1913
ERR6595860	SAMEA6625326	Homo sapiens	Thailand	Asia	2018	56
ERR6595862	SAMEA6625327	Homo sapiens	Thailand	Asia	2018	512
ERR6595864	SAMEA6625328	Homo sapiens	Thailand	Asia	2018	1856
ERR6595866	SAMEA6625329	Homo sapiens	Thailand	Asia	2018	230
ERR6595871	SAMEA6625331	Homo sapiens	Thailand	Asia	2018	32
ERR6595873	SAMEA6625332	Homo sapiens	Thailand	Asia	2018	520
ERR6595875	SAMEA6625333	Homo sapiens	Thailand	Asia	2018	70
ERR6595877	SAMEA6625334	Homo sapiens	Thailand	Asia	2018	1534
ERR6595879	SAMEA6625335	Homo sapiens	Thailand	Asia	2018	832
ERR6595881	SAMEA6625336	Homo sapiens	Thailand	Asia	2018	70
ERR6717930	SAMEA6625337	Homo sapiens	Thailand	Asia	2018	654
ERR6595882	SAMEA6625338	Homo sapiens	Thailand	Asia	2017	306
ERR6717948	SAMEA6625339	Homo sapiens	Thailand	Asia	2017	10
ERR6717950	SAMEA6625340	Homo sapiens	Thailand	Asia	2017	163
ERR6595908	SAMEA6625341	Homo sapiens	Thailand	Asia	2017	654
ERR6595911	SAMEA6625342	Homo sapiens	Thailand	Asia	2017	1913
ERR6595913	SAMEA6625343	Homo sapiens	Thailand	Asia	2017	78
ERR6595915	SAMEA6625344	Homo sapiens	Thailand	Asia	2017	176
ERR6595917	SAMEA6625345	Homo sapiens	Thailand	Asia	2017	70
ERR6595919	SAMEA6625346	Homo sapiens	Thailand	Asia	2017	99
ERR6595921	SAMEA6625347	Homo sapiens	Thailand	Asia	2017	70
ERR6595923	SAMEA6625348	Homo sapiens	Thailand	Asia	2017	520
ERR6595924	SAMEA6625349	Homo sapiens	Thailand	Asia	2017	-
ERR6595926	SAMEA6625350	Homo sapiens	Thailand	Asia	2017	9
ERR6595928	SAMEA6625351	Homo sapiens	Thailand	Asia	2017	10
ERR6595930	SAMEA6625352	Homo sapiens	Thailand	Asia	2017	520
ERR6595932	SAMEA6625353	Homo sapiens	Thailand	Asia	2017	1814
ERR6595934	SAMEA6625354	Homo sapiens	Thailand	Asia	2017	205
ERR6595936	SAMEA6625355	Homo sapiens	Thailand	Asia	2018	23
ERR6717953	SAMEA6625356	Homo sapiens	Thailand	Asia	2018	70
ERR6717955	SAMEA6625393	Homo sapiens	Thailand	Asia	2018	70
ERR6717957	SAMEA6625401	Homo sapiens	Thailand	Asia	2018	99
ERR6717959	SAMEA6625410	Homo sapiens	Thailand	Asia	2018	70
ERR6717961	SAMEA6625439	Homo sapiens	Thailand	Asia	2017	169
ERR6717963	SAMEA6625440	Homo sapiens	Thailand	Asia	2017	831
ERR6717965	SAMEA6625481	Homo sapiens	Thailand	Asia	2017	498
ERR6595938	SAMEA6625555	Homo sapiens	Thailand	Asia	2018	34
ERR6595940	SAMEA6625556	Homo sapiens	Thailand	Asia	2018	174
ERR6595942	SAMEA6625557	Homo sapiens	Thailand	Asia	2018	306
ERR6595944	SAMEA6625558	Homo sapiens	Thailand	Asia	2018	54
ERR6595948	SAMEA6625560	Homo sapiens	Thailand	Asia	2018	180
ERR6596012	SAMEA6625561	Homo sapiens	Thailand	Asia	2018	-
ERR6596014	SAMEA6625562	Homo sapiens	Thailand	Asia	2018	167
ERR6596016	SAMEA6625563	Homo sapiens	Thailand	Asia	2018	201
ERR6596018	SAMEA6625564	Homo sapiens	Thailand	Asia	2018	520
ERR6595951	SAMEA6625565	Homo sapiens	Thailand	Asia	2018	70
ERR6595953	SAMEA6625566	Homo sapiens	Thailand	Asia	2018	376
ERR6595955	SAMEA6625567	Homo sapiens	Thailand	Asia	2018	-
ERR6595957	SAMEA6625568	Homo sapiens	Thailand	Asia	2017	-
ERR6595959	SAMEA6625569	Homo sapiens	Thailand	Asia	2017	219
ERR6595961	SAMEA6625570	Homo sapiens	Thailand	Asia	2017	-
ERR6595963	SAMEA6625571	Homo sapiens	Thailand	Asia	2017	180
ERR6595966	SAMEA6625572	Homo sapiens	Thailand	Asia	2017	526
ERR6595964	SAMEA6625573	Homo sapiens	Thailand	Asia	2017	174
ERR6595968	SAMEA6625574	Homo sapiens	Thailand	Asia	2017	33
ERR6595970	SAMEA6625575	Homo sapiens	Thailand	Asia	2017	33
ERR6595972	SAMEA6625576	Homo sapiens	Thailand	Asia	2017	70
ERR6595974	SAMEA6625577	Homo sapiens	Thailand	Asia	2017	207
ERR6595976	SAMEA6625578	Homo sapiens	Thailand	Asia	2018	10
ERR6595978	SAMEA6625579	Homo sapiens	Thailand	Asia	2018	392
ERR6595980	SAMEA6625580	Homo sapiens	Thailand	Asia	2018	167
ERR6595982	SAMEA6625581	Homo sapiens	Thailand	Asia	2018	211
ERR6595984	SAMEA6625582	Homo sapiens	Thailand	Asia	2018	205
ERR6595986	SAMEA6625583	Homo sapiens	Thailand	Asia	2018	-
ERR6595988	SAMEA6625584	Homo sapiens	Thailand	Asia	2018	300
ERR6595990	SAMEA6625585	Homo sapiens	Thailand	Asia	2018	70
ERR6595993	SAMEA6625586	Homo sapiens	Thailand	Asia	2018	527
ERR6595995	SAMEA6625587	Homo sapiens	Thailand	Asia	2018	70
ERR6595997	SAMEA6625588	Homo sapiens	Thailand	Asia	2018	220
ERR6595999	SAMEA6625589	Homo sapiens	Thailand	Asia	2018	220
ERR6596001	SAMEA6625590	Homo sapiens	Thailand	Asia	2018	70
ERR6596003	SAMEA6625591	Homo sapiens	Thailand	Asia	2018	197
ERR6596005	SAMEA6625592	Homo sapiens	Thailand	Asia	2018	58
ERR6596006	SAMEA6625593	Homo sapiens	Thailand	Asia	2018	512
ERR6596008	SAMEA6625594	Homo sapiens	Thailand	Asia	2018	50
ERR6596010	SAMEA6625595	Homo sapiens	Thailand	Asia	2018	309
ERR6596020	SAMEA6625596	Homo sapiens	Thailand	Asia	2018	304
ERR6596022	SAMEA6625597	Homo sapiens	Thailand	Asia	2018	70
ERR6596024	SAMEA6625598	Homo sapiens	Thailand	Asia	2018	930
ERR6596026	SAMEA6625599	Homo sapiens	Thailand	Asia	2018	54
ERR6596028	SAMEA6625600	Homo sapiens	Thailand	Asia	2018	-
ERR6596030	SAMEA6625601	Homo sapiens	Thailand	Asia	2018	54
ERR6596033	SAMEA6625602	Homo sapiens	Thailand	Asia	2018	84
ERR6596035	SAMEA6625603	Homo sapiens	Thailand	Asia	2018	306
ERR6596040	SAMEA6625607	Homo sapiens	Thailand	Asia	2017	167
ERR6596042	SAMEA6625609	Homo sapiens	Thailand	Asia	2017	60
ERR6717932	SAMEA6626589	Homo sapiens	Thailand	Asia	2017	520
ERR6595888	SAMEA6626590	Homo sapiens	Thailand	Asia	2017	539
ERR035468	SAMEA949289	Homo sapiens	Thailand	Asia	2001	48
ERR033171	SAMEA949403	Homo sapiens	Thailand	Asia	1999	23
ERR033162	SAMEA949409	Environment	Thailand	Asia	-	13
ERR033164	SAMEA949415	Environment	Thailand	Asia	-	767
ERR035454	SAMEA949447	Environment	Thailand	Asia	2000	300
ERR035463	SAMEA949475	Environment	Thailand	Asia	-	163
SRR2975582	SBCT_RF80_BP1	Environment	Thailand	Asia	2007	507
SRR2975608	Ubon_P19_Bp25	Homo sapiens	Thailand	Asia	-	670
SRR2975610	Ubon_P19_Bp45	Homo sapiens	Thailand	Asia	-	670
SRR2975611	Ubon_P19_Bp57	Homo sapiens	Thailand	Asia	-	670
SRR2975619	Ubon_P44_Bp34	Homo sapiens	Thailand	Asia	-	177
SRR2975620	Ubon_P45_Bp25	Homo sapiens	Thailand	Asia	-	671
SRR8460388	Bp5041a	Homo sapiens	Thailand	Asia	-	949
ERR3487631	SAMEA4874229	Homo sapiens	Thailand	Asia	2015	220
ERR3487632	SAMEA4874230	Homo sapiens	Thailand	Asia	2015	512
ERR3487633	SAMEA4874231	Homo sapiens	Thailand	Asia	2015	365
ERR3487634	SAMEA4874232	Homo sapiens	Thailand	Asia	2015	70
ERR3487635	SAMEA4874233	Homo sapiens	Thailand	Asia	2015	10
ERR3487636	SAMEA4874234	Homo sapiens	Thailand	Asia	2015	52
ERR3487637	SAMEA4874235	Homo sapiens	Thailand	Asia	2015	70
ERR3487614	SAMEA4874236	Homo sapiens	Thailand	Asia	2015	34
ERR3487638	SAMEA4874237	Homo sapiens	Thailand	Asia	2015	1821
ERR3487639	SAMEA4874238	Homo sapiens	Thailand	Asia	2015	519
ERR3487640	SAMEA4874239	Homo sapiens	Thailand	Asia	2015	84
ERR3487641	SAMEA4874240	Homo sapiens	Thailand	Asia	2015	961
ERR3487642	SAMEA4874241	Homo sapiens	Thailand	Asia	2015	519
ERR3487643	SAMEA4874242	Homo sapiens	Thailand	Asia	2015	70
ERR3487644	SAMEA4874243	Homo sapiens	Thailand	Asia	2015	10
ERR3487645	SAMEA4874244	Homo sapiens	Thailand	Asia	2015	10
ERR3487646	SAMEA4874245	Homo sapiens	Thailand	Asia	2015	10
ERR3487647	SAMEA4874246	Homo sapiens	Thailand	Asia	2015	10
ERR3487648	SAMEA4874247	Homo sapiens	Thailand	Asia	2015	10
ERR3487649	SAMEA4874248	Homo sapiens	Thailand	Asia	2015	512
ERR3487650	SAMEA4874249	Homo sapiens	Thailand	Asia	2015	10
ERR3487651	SAMEA4874250	Homo sapiens	Thailand	Asia	2015	1789
ERR3487652	SAMEA4874251	Homo sapiens	Thailand	Asia	2015	171
ERR3487653	SAMEA4874252	Homo sapiens	Thailand	Asia	2015	10
ERR3487654	SAMEA4874253	Homo sapiens	Thailand	Asia	2015	93
ERR3487655	SAMEA4874254	Homo sapiens	Thailand	Asia	2015	17
ERR3487656	SAMEA4874255	Homo sapiens	Thailand	Asia	2015	315
ERR3487657	SAMEA4874256	Homo sapiens	Thailand	Asia	2015	70
ERR3487658	SAMEA4874257	Homo sapiens	Thailand	Asia	2015	513
ERR3487659	SAMEA4874258	Homo sapiens	Thailand	Asia	2015	519
ERR3487660	SAMEA4874259	Homo sapiens	Thailand	Asia	2015	70
ERR3487661	SAMEA4874260	Homo sapiens	Thailand	Asia	2016	70
ERR3487662	SAMEA4874261	Homo sapiens	Thailand	Asia	2016	290
ERR3487663	SAMEA4874262	Homo sapiens	Thailand	Asia	2016	290
ERR3487664	SAMEA4874263	Homo sapiens	Thailand	Asia	2016	365
ERR3487665	SAMEA4874264	Homo sapiens	Thailand	Asia	2016	56
ERR3487666	SAMEA4874265	Homo sapiens	Thailand	Asia	2016	23
ERR3487667	SAMEA4874266	Homo sapiens	Thailand	Asia	2016	1861
ERR3487668	SAMEA4874267	Homo sapiens	Thailand	Asia	2016	17
ERR3487669	SAMEA4874268	Homo sapiens	Thailand	Asia	2016	33
ERR3487670	SAMEA4874269	Homo sapiens	Thailand	Asia	2016	512
ERR3487671	SAMEA4874270	Homo sapiens	Thailand	Asia	2016	529
ERR3487672	SAMEA4874271	Homo sapiens	Thailand	Asia	2016	70
ERR3487673	SAMEA4874272	Homo sapiens	Thailand	Asia	2016	1010
ERR3487674	SAMEA4874273	Homo sapiens	Thailand	Asia	2016	163
ERR3487675	SAMEA4874274	Homo sapiens	Thailand	Asia	2016	10
ERR3487676	SAMEA4874275	Homo sapiens	Thailand	Asia	2016	56
ERR3487677	SAMEA4874276	Homo sapiens	Thailand	Asia	2016	507
ERR3487678	SAMEA4874277	Homo sapiens	Thailand	Asia	2016	307
ERR3487679	SAMEA4874278	Homo sapiens	Thailand	Asia	2016	1819
ERR3487680	SAMEA4874279	Homo sapiens	Thailand	Asia	2016	10
ERR3487681	SAMEA4874280	Homo sapiens	Thailand	Asia	2016	10
ERR3487682	SAMEA4874281	Homo sapiens	Thailand	Asia	2016	10
ERR3487683	SAMEA4874282	Homo sapiens	Thailand	Asia	2016	10
ERR3487684	SAMEA4874283	Homo sapiens	Thailand	Asia	2016	500
ERR3487685	SAMEA4874284	Homo sapiens	Thailand	Asia	2016	529
ERR3487686	SAMEA4874285	Homo sapiens	Thailand	Asia	2016	70
ERR3487687	SAMEA4874286	Homo sapiens	Thailand	Asia	2016	163
ERR3487688	SAMEA4874287	Homo sapiens	Thailand	Asia	2016	220
ERR3487689	SAMEA4874288	Homo sapiens	Thailand	Asia	2016	220
ERR3487690	SAMEA4874289	Homo sapiens	Thailand	Asia	2016	70
ERR3487691	SAMEA4874290	Homo sapiens	Thailand	Asia	2016	832
ERR3487692	SAMEA4874291	Homo sapiens	Thailand	Asia	2016	491
ERR3487693	SAMEA4874292	Homo sapiens	Thailand	Asia	2016	1534
ERR3487694	SAMEA4874293	Homo sapiens	Thailand	Asia	2016	47
ERR3487695	SAMEA4874294	Homo sapiens	Thailand	Asia	2016	206
ERR3487696	SAMEA4874295	Homo sapiens	Thailand	Asia	2016	1814
ERR3487697	SAMEA4874296	Homo sapiens	Thailand	Asia	2016	307
ERR3487698	SAMEA4874297	Homo sapiens	Thailand	Asia	2016	70
ERR3487615	SAMEA4874298	Homo sapiens	Thailand	Asia	2016	389
ERR3487699	SAMEA4874299	Homo sapiens	Thailand	Asia	2016	53
ERR3487700	SAMEA4874300	Homo sapiens	Thailand	Asia	2016	519
ERR3487701	SAMEA4874301	Homo sapiens	Thailand	Asia	2016	23
ERR3487702	SAMEA4874302	Homo sapiens	Thailand	Asia	2016	70
ERR3487703	SAMEA4874303	Homo sapiens	Thailand	Asia	2016	1806
ERR3487704	SAMEA4874304	Homo sapiens	Thailand	Asia	2016	1840
ERR3487705	SAMEA4874305	Homo sapiens	Thailand	Asia	2016	9
ERR3487706	SAMEA4874306	Homo sapiens	Thailand	Asia	2016	519
ERR3487707	SAMEA4874307	Homo sapiens	Thailand	Asia	2016	307
ERR3487708	SAMEA4874308	Homo sapiens	Thailand	Asia	2016	23
ERR3487709	SAMEA4874309	Homo sapiens	Thailand	Asia	2016	290
ERR3487710	SAMEA4874310	Homo sapiens	Thailand	Asia	2016	206
ERR3487711	SAMEA4874311	Homo sapiens	Thailand	Asia	2016	1784
ERR3487712	SAMEA4874312	Homo sapiens	Thailand	Asia	2016	167
ERR3487715	SAMEA4874313	Homo sapiens	Thailand	Asia	2016	315
ERR3487616	SAMEA4874314	Homo sapiens	Thailand	Asia	2016	10
ERR3487716	SAMEA4874315	Homo sapiens	Thailand	Asia	2017	70
ERR3487717	SAMEA4874316	Homo sapiens	Thailand	Asia	2017	512
ERR3487718	SAMEA4874317	Homo sapiens	Thailand	Asia	2017	1010
ERR3487719	SAMEA4874318	Homo sapiens	Thailand	Asia	2017	313
ERR3487720	SAMEA4874319	Homo sapiens	Thailand	Asia	2017	10
ERR3487721	SAMEA4874320	Homo sapiens	Thailand	Asia	2017	519
ERR3487722	SAMEA4874321	Homo sapiens	Thailand	Asia	2017	167
ERR3487723	SAMEA4874322	Homo sapiens	Thailand	Asia	2017	167
ERR3487724	SAMEA4874323	Homo sapiens	Thailand	Asia	2017	167
ERR3487725	SAMEA4874324	Homo sapiens	Thailand	Asia	2017	1805
ERR3487726	SAMEA4874325	Homo sapiens	Thailand	Asia	2017	512
ERR3487727	SAMEA4874326	Homo sapiens	Thailand	Asia	2017	507
ERR3487728	SAMEA4874327	Homo sapiens	Thailand	Asia	2017	70
ERR3487729	SAMEA4874328	Homo sapiens	Thailand	Asia	2017	70
ERR3487730	SAMEA4874329	Homo sapiens	Thailand	Asia	2017	10
ERR3487731	SAMEA4874330	Homo sapiens	Thailand	Asia	2017	961
ERR3487732	SAMEA4874331	Homo sapiens	Thailand	Asia	2017	1777
ERR3487733	SAMEA4874332	Homo sapiens	Thailand	Asia	2017	167
ERR3487734	SAMEA4874333	Homo sapiens	Thailand	Asia	2017	167
ERR3487735	SAMEA4874334	Homo sapiens	Thailand	Asia	2017	1777
ERR3487736	SAMEA4874335	Homo sapiens	Thailand	Asia	2017	1784
ERR3487737	SAMEA4874336	Homo sapiens	Thailand	Asia	2017	70
ERR3487738	SAMEA4874337	Homo sapiens	Thailand	Asia	2018	10
ERR3487739	SAMEA4874338	Homo sapiens	Thailand	Asia	2018	70
ERR3487740	SAMEA4874339	Homo sapiens	Thailand	Asia	2018	70
ERR3487741	SAMEA4874340	Homo sapiens	Thailand	Asia	2015	10
ERR3487713	SAMEA4874341	Homo sapiens	Thailand	Asia	2016	315
ERR3487714	SAMEA4874342	Homo sapiens	Thailand	Asia	2016	10
ERR3487742	SAMEA4874343	Homo sapiens	Thailand	Asia	2015	70
ERR3487743	SAMEA4874344	Homo sapiens	Thailand	Asia	2015	70
ERR3487744	SAMEA4874345	Homo sapiens	Thailand	Asia	2015	16
ERR3487745	SAMEA4874346	Homo sapiens	Thailand	Asia	2015	689
ERR3487746	SAMEA4874347	Homo sapiens	Thailand	Asia	2015	386
ERR3487747	SAMEA4874348	Homo sapiens	Thailand	Asia	2015	1574
ERR3487748	SAMEA4874349	Homo sapiens	Thailand	Asia	2015	1838
ERR3487749	SAMEA4874350	Homo sapiens	Thailand	Asia	2015	950
ERR3487750	SAMEA4874351	Homo sapiens	Thailand	Asia	2015	15
ERR3487751	SAMEA4874352	Homo sapiens	Thailand	Asia	2015	500
ERR3487752	SAMEA4874353	Homo sapiens	Thailand	Asia	2015	10
ERR3487753	SAMEA4874354	Homo sapiens	Thailand	Asia	2015	1857
ERR3487754	SAMEA4874355	Homo sapiens	Thailand	Asia	2015	34
ERR3487755	SAMEA4874356	Homo sapiens	Thailand	Asia	2015	56
ERR3487756	SAMEA4874357	Homo sapiens	Thailand	Asia	2016	70
ERR3487757	SAMEA4874358	Homo sapiens	Thailand	Asia	2016	70
ERR3487758	SAMEA4874359	Homo sapiens	Thailand	Asia	2016	10
ERR3487759	SAMEA4874360	Homo sapiens	Thailand	Asia	2016	70
ERR3487760	SAMEA4874361	Homo sapiens	Thailand	Asia	2016	10
ERR3487761	SAMEA4874362	Homo sapiens	Thailand	Asia	2016	70
ERR3487762	SAMEA4874363	Homo sapiens	Thailand	Asia	2016	307
ERR3487763	SAMEA4874364	Homo sapiens	Thailand	Asia	2016	70
ERR3487764	SAMEA4874365	Homo sapiens	Thailand	Asia	2016	23
ERR3487765	SAMEA4874366	Homo sapiens	Thailand	Asia	2016	70
ERR3487766	SAMEA4874367	Homo sapiens	Thailand	Asia	2016	70
ERR3487767	SAMEA4874368	Homo sapiens	Thailand	Asia	2016	300
ERR3487768	SAMEA4874369	Homo sapiens	Thailand	Asia	2016	950
ERR3487769	SAMEA4874370	Homo sapiens	Thailand	Asia	2016	70
ERR3487770	SAMEA4874371	Homo sapiens	Thailand	Asia	2016	70
ERR3487771	SAMEA4874372	Homo sapiens	Thailand	Asia	2016	70
ERR3487772	SAMEA4874373	Homo sapiens	Thailand	Asia	2016	519
ERR3487773	SAMEA4874374	Homo sapiens	Thailand	Asia	2016	70
ERR3487774	SAMEA4874375	Homo sapiens	Thailand	Asia	2016	34
ERR3487775	SAMEA4874376	Homo sapiens	Thailand	Asia	2016	220
ERR3487776	SAMEA4874377	Homo sapiens	Thailand	Asia	2016	950
ERR3487777	SAMEA4874378	Homo sapiens	Thailand	Asia	2016	196
ERR3487778	SAMEA4874379	Homo sapiens	Thailand	Asia	2016	950
ERR3487779	SAMEA4874380	Homo sapiens	Thailand	Asia	2016	365
ERR3487780	SAMEA4874381	Homo sapiens	Thailand	Asia	2016	16
ERR3487781	SAMEA4874382	Homo sapiens	Thailand	Asia	2016	519
ERR3487782	SAMEA4874383	Homo sapiens	Thailand	Asia	2016	1848
ERR3487783	SAMEA4874384	Homo sapiens	Thailand	Asia	2016	1809
ERR3487784	SAMEA4874385	Homo sapiens	Thailand	Asia	2016	498
ERR3487785	SAMEA4874386	Homo sapiens	Thailand	Asia	2016	315
ERR3487786	SAMEA4874387	Homo sapiens	Thailand	Asia	2016	17
ERR3487787	SAMEA4874388	Homo sapiens	Thailand	Asia	2016	306
ERR3487788	SAMEA4874389	Homo sapiens	Thailand	Asia	2016	70
ERR3487789	SAMEA4874390	Homo sapiens	Thailand	Asia	2016	99
ERR3487790	SAMEA4874391	Homo sapiens	Thailand	Asia	2016	70
ERR3487791	SAMEA4874392	Homo sapiens	Thailand	Asia	2016	10
ERR3487792	SAMEA4874393	Homo sapiens	Thailand	Asia	2016	654
ERR3487793	SAMEA4874394	Homo sapiens	Thailand	Asia	2016	167
ERR3487794	SAMEA4874395	Homo sapiens	Thailand	Asia	2016	1790
ERR3487795	SAMEA4874396	Homo sapiens	Thailand	Asia	2017	97
ERR3488120	SAMEA4874397	Homo sapiens	Thailand	Asia	2017	70
ERR3488121	SAMEA4874398	Homo sapiens	Thailand	Asia	2017	290
ERR3488122	SAMEA4874399	Homo sapiens	Thailand	Asia	2017	657
ERR3488123	SAMEA4874400	Homo sapiens	Thailand	Asia	2017	70
ERR3488124	SAMEA4874401	Homo sapiens	Thailand	Asia	2017	1782
ERR3488125	SAMEA4874402	Homo sapiens	Thailand	Asia	2017	70
ERR3488126	SAMEA4874403	Homo sapiens	Thailand	Asia	2017	70
ERR3488127	SAMEA4874404	Homo sapiens	Thailand	Asia	2017	70
ERR3488128	SAMEA4874405	Homo sapiens	Thailand	Asia	2017	512
ERR3488129	SAMEA4874406	Homo sapiens	Thailand	Asia	2017	654
ERR3488130	SAMEA4874407	Homo sapiens	Thailand	Asia	2017	99
ERR3488131	SAMEA4874408	Homo sapiens	Thailand	Asia	2017	70
ERR3488132	SAMEA4874409	Homo sapiens	Thailand	Asia	2017	54
ERR3488133	SAMEA4874410	Homo sapiens	Thailand	Asia	2017	1786
ERR3488134	SAMEA4874411	Homo sapiens	Thailand	Asia	2017	48
ERR3488135	SAMEA4874412	Homo sapiens	Thailand	Asia	2017	208
ERR3488136	SAMEA4874413	Homo sapiens	Thailand	Asia	2017	70
ERR3488137	SAMEA4874414	Homo sapiens	Thailand	Asia	2017	306
ERR3488138	SAMEA4874415	Homo sapiens	Thailand	Asia	2016	1799
ERR3488139	SAMEA4874416	Homo sapiens	Thailand	Asia	2016	1832
ERR3488140	SAMEA4874417	Homo sapiens	Thailand	Asia	2016	10
ERR3488141	SAMEA4874418	Homo sapiens	Thailand	Asia	2016	498
ERR3488142	SAMEA4874419	Homo sapiens	Thailand	Asia	2016	163
ERR3488143	SAMEA4874420	Homo sapiens	Thailand	Asia	2016	84
ERR3488144	SAMEA4874421	Homo sapiens	Thailand	Asia	2016	70
ERR3488146	SAMEA4874424	Homo sapiens	Thailand	Asia	2016	70
ERR3488147	SAMEA4874425	Homo sapiens	Thailand	Asia	2016	10
ERR3488148	SAMEA4874426	Homo sapiens	Thailand	Asia	2016	1839
ERR3488149	SAMEA4874427	Homo sapiens	Thailand	Asia	2016	498
ERR3487618	SAMEA4874428	Homo sapiens	Thailand	Asia	2017	178
ERR3488150	SAMEA4874429	Homo sapiens	Thailand	Asia	2017	34
ERR3488151	SAMEA4874430	Homo sapiens	Thailand	Asia	2015	34
ERR3488152	SAMEA4874431	Homo sapiens	Thailand	Asia	2015	205
ERR3488153	SAMEA4874432	Homo sapiens	Thailand	Asia	2015	1814
ERR3488154	SAMEA4874433	Homo sapiens	Thailand	Asia	2015	48
ERR3488155	SAMEA4874434	Homo sapiens	Thailand	Asia	2015	874
ERR3488156	SAMEA4874435	Homo sapiens	Thailand	Asia	2015	197
ERR3488157	SAMEA4874436	Homo sapiens	Thailand	Asia	2015	1786
ERR3487619	SAMEA4874438	Homo sapiens	Thailand	Asia	2015	1854
ERR3488159	SAMEA4874439	Homo sapiens	Thailand	Asia	2015	1788
ERR3488160	SAMEA4874440	Homo sapiens	Thailand	Asia	2016	538
ERR3487620	SAMEA4874441	Homo sapiens	Thailand	Asia	2016	538
ERR3488161	SAMEA4874442	Homo sapiens	Thailand	Asia	2016	206
ERR3488162	SAMEA4874443	Homo sapiens	Thailand	Asia	2016	205
ERR3487621	SAMEA4874444	Homo sapiens	Thailand	Asia	2016	156
ERR3488163	SAMEA4874445	Homo sapiens	Thailand	Asia	2016	56
ERR3487622	SAMEA4874446	Homo sapiens	Thailand	Asia	2016	56
ERR3488164	SAMEA4874447	Homo sapiens	Thailand	Asia	2016	208
ERR3488165	SAMEA4874448	Homo sapiens	Thailand	Asia	2016	33
ERR3488166	SAMEA4874449	Homo sapiens	Thailand	Asia	2016	56
ERR3488167	SAMEA4874450	Homo sapiens	Thailand	Asia	2016	70
ERR3488168	SAMEA4874451	Homo sapiens	Thailand	Asia	2016	1102
ERR3488169	SAMEA4874452	Homo sapiens	Thailand	Asia	2016	54
ERR3488170	SAMEA4874453	Homo sapiens	Thailand	Asia	2016	1802
ERR3488171	SAMEA4874454	Homo sapiens	Thailand	Asia	2016	1834
ERR3487623	SAMEA4874455	Homo sapiens	Thailand	Asia	2016	538
ERR3488172	SAMEA4874456	Homo sapiens	Thailand	Asia	2016	56
ERR3488173	SAMEA4874457	Homo sapiens	Thailand	Asia	2016	56
ERR3488174	SAMEA4874458	Homo sapiens	Thailand	Asia	2016	392
ERR3487624	SAMEA4874459	Homo sapiens	Thailand	Asia	2016	211
ERR3488175	SAMEA4874460	Homo sapiens	Thailand	Asia	2016	17
ERR3488176	SAMEA4874461	Homo sapiens	Thailand	Asia	2016	34
ERR3488177	SAMEA4874462	Homo sapiens	Thailand	Asia	2016	10
ERR3488178	SAMEA4874463	Homo sapiens	Thailand	Asia	2016	10
ERR3488179	SAMEA4874464	Homo sapiens	Thailand	Asia	2016	70
ERR3488181	SAMEA4874466	Homo sapiens	Thailand	Asia	2016	54
ERR3488182	SAMEA4874467	Homo sapiens	Thailand	Asia	2016	54
ERR3488183	SAMEA4874468	Homo sapiens	Thailand	Asia	2016	538
ERR3488184	SAMEA4874469	Homo sapiens	Thailand	Asia	2016	47
ERR3488185	SAMEA4874470	Homo sapiens	Thailand	Asia	2016	48
ERR3488186	SAMEA4874471	Homo sapiens	Thailand	Asia	2016	677
ERR3488187	SAMEA4874472	Homo sapiens	Thailand	Asia	2016	56
ERR3488188	SAMEA4874473	Homo sapiens	Thailand	Asia	2016	167
ERR3488189	SAMEA4874474	Homo sapiens	Thailand	Asia	2016	1819
ERR3488190	SAMEA4874475	Homo sapiens	Thailand	Asia	2016	48
ERR3488191	SAMEA4874476	Homo sapiens	Thailand	Asia	2016	56
ERR3488192	SAMEA4874477	Homo sapiens	Thailand	Asia	2016	10
ERR3488193	SAMEA4874478	Homo sapiens	Thailand	Asia	2016	167
ERR3487625	SAMEA4874479	Homo sapiens	Thailand	Asia	2016	366
ERR3488194	SAMEA4874480	Homo sapiens	Thailand	Asia	2016	16
ERR3487626	SAMEA4874501	Homo sapiens	Thailand	Asia	2017	486
ERR3487627	SAMEA4874514	Homo sapiens	Thailand	Asia	2017	1814
ERR3487629	SAMEA4874580	Homo sapiens	Thailand	Asia	2017	526
ERR3487796	SAMEA4874602	Homo sapiens	Thailand	Asia	2017	48
ERR3487798	SAMEA4874604	Homo sapiens	Thailand	Asia	2017	93
ERR3487799	SAMEA4874605	Homo sapiens	Thailand	Asia	2017	10
ERR3487800	SAMEA4874606	Homo sapiens	Thailand	Asia	2017	1830
ERR3487801	SAMEA4874607	Homo sapiens	Thailand	Asia	2018	1808
ERR3487802	SAMEA4874608	Homo sapiens	Thailand	Asia	2018	512
ERR3487803	SAMEA4874609	Homo sapiens	Thailand	Asia	2018	1826
ERR3487804	SAMEA4874610	Homo sapiens	Thailand	Asia	2017	208
ERR3487805	SAMEA4874611	Homo sapiens	Thailand	Asia	2017	1831
ERR3487806	SAMEA4874612	Homo sapiens	Thailand	Asia	2017	306
ERR3487807	SAMEA4874613	Homo sapiens	Thailand	Asia	2017	70
ERR3487808	SAMEA4874614	Homo sapiens	Thailand	Asia	2017	306
ERR3487809	SAMEA4874615	Homo sapiens	Thailand	Asia	2017	70
ERR3487810	SAMEA4874616	Homo sapiens	Thailand	Asia	2017	50
ERR3487811	SAMEA4874617	Homo sapiens	Thailand	Asia	2017	306
ERR3487813	SAMEA4874619	Homo sapiens	Thailand	Asia	2017	70
ERR3487814	SAMEA4874620	Homo sapiens	Thailand	Asia	2017	538
ERR3487815	SAMEA4874621	Homo sapiens	Thailand	Asia	2017	498
ERR3487816	SAMEA4874622	Homo sapiens	Thailand	Asia	2017	157
ERR3487817	SAMEA4874623	Homo sapiens	Thailand	Asia	2017	511
ERR3487818	SAMEA4874624	Homo sapiens	Thailand	Asia	2017	1850
ERR3487819	SAMEA4874625	Homo sapiens	Thailand	Asia	2017	1823
ERR3487820	SAMEA4874626	Homo sapiens	Thailand	Asia	2017	1851
ERR3487821	SAMEA4874627	Homo sapiens	Thailand	Asia	2017	289
ERR3487822	SAMEA4874628	Homo sapiens	Thailand	Asia	2017	10
ERR3487823	SAMEA4874629	Homo sapiens	Thailand	Asia	2017	17
ERR3487824	SAMEA4874630	Homo sapiens	Thailand	Asia	2017	205
ERR3487825	SAMEA4874631	Homo sapiens	Thailand	Asia	2017	306
ERR3487826	SAMEA4874632	Homo sapiens	Thailand	Asia	2017	306
ERR3487827	SAMEA4874633	Homo sapiens	Thailand	Asia	2017	70
ERR3487828	SAMEA4874634	Homo sapiens	Thailand	Asia	2017	84
ERR3487829	SAMEA4874635	Homo sapiens	Thailand	Asia	2017	206
ERR3487830	SAMEA4874636	Homo sapiens	Thailand	Asia	2017	520
ERR3487831	SAMEA4874637	Homo sapiens	Thailand	Asia	2017	70
ERR3487832	SAMEA4874638	Homo sapiens	Thailand	Asia	2017	17
ERR3487833	SAMEA4874639	Homo sapiens	Thailand	Asia	2017	70
ERR3487834	SAMEA4874640	Homo sapiens	Thailand	Asia	2017	206
ERR3487835	SAMEA4874641	Homo sapiens	Thailand	Asia	2017	520
ERR3487836	SAMEA4874642	Homo sapiens	Thailand	Asia	2017	205
ERR3487837	SAMEA4874643	Homo sapiens	Thailand	Asia	2017	495
ERR3487838	SAMEA4874644	Homo sapiens	Thailand	Asia	2017	70
ERR3487839	SAMEA4874645	Homo sapiens	Thailand	Asia	2017	10
ERR3487840	SAMEA4874646	Homo sapiens	Thailand	Asia	2017	307
ERR3487841	SAMEA4874647	Homo sapiens	Thailand	Asia	2017	306
ERR3487842	SAMEA4874648	Homo sapiens	Thailand	Asia	2017	70
ERR3487843	SAMEA4874649	Homo sapiens	Thailand	Asia	2017	70
ERR3487844	SAMEA4874650	Homo sapiens	Thailand	Asia	2017	543
ERR3487845	SAMEA4874651	Homo sapiens	Thailand	Asia	2017	208
ERR3487846	SAMEA4874652	Homo sapiens	Thailand	Asia	2017	1786
ERR3487847	SAMEA4874653	Homo sapiens	Thailand	Asia	2017	33
ERR3487848	SAMEA4874654	Homo sapiens	Thailand	Asia	2017	520
ERR3487849	SAMEA4874655	Homo sapiens	Thailand	Asia	2017	1807
ERR3487850	SAMEA4874656	Homo sapiens	Thailand	Asia	2017	54
ERR3487851	SAMEA4874657	Homo sapiens	Thailand	Asia	2017	54
ERR3487852	SAMEA4874658	Homo sapiens	Thailand	Asia	2017	1845
ERR3487853	SAMEA4874659	Homo sapiens	Thailand	Asia	2017	512
ERR3487854	SAMEA4874660	Homo sapiens	Thailand	Asia	2017	163
ERR3487855	SAMEA4874661	Homo sapiens	Thailand	Asia	2017	70
ERR3487856	SAMEA4874662	Homo sapiens	Thailand	Asia	2017	78
ERR3487857	SAMEA4874663	Homo sapiens	Thailand	Asia	2017	205
ERR3487858	SAMEA4874664	Homo sapiens	Thailand	Asia	2017	306
ERR3487859	SAMEA4874665	Homo sapiens	Thailand	Asia	2017	306
ERR3487860	SAMEA4874666	Homo sapiens	Thailand	Asia	2017	306
ERR3487861	SAMEA4874667	Homo sapiens	Thailand	Asia	2017	54
ERR3487862	SAMEA4874669	Homo sapiens	Thailand	Asia	2017	159
ERR3487863	SAMEA4874670	Homo sapiens	Thailand	Asia	2017	70
ERR3487864	SAMEA4874671	Homo sapiens	Thailand	Asia	2017	520
ERR3487865	SAMEA4874672	Homo sapiens	Thailand	Asia	2017	1853
ERR3487866	SAMEA4874673	Homo sapiens	Thailand	Asia	2017	206
ERR3487867	SAMEA4874674	Homo sapiens	Thailand	Asia	2017	306
ERR3487868	SAMEA4874675	Homo sapiens	Thailand	Asia	2017	498
ERR3487869	SAMEA4874676	Homo sapiens	Thailand	Asia	2017	307
ERR3487870	SAMEA4874677	Homo sapiens	Thailand	Asia	2017	306
ERR3487871	SAMEA4874678	Homo sapiens	Thailand	Asia	2017	531
ERR3487872	SAMEA4874679	Homo sapiens	Thailand	Asia	2017	34
ERR3487873	SAMEA4874680	Homo sapiens	Thailand	Asia	2018	54
ERR3487874	SAMEA4874681	Homo sapiens	Thailand	Asia	2018	654
ERR3487875	SAMEA4874682	Homo sapiens	Thailand	Asia	2018	1825
ERR3487876	SAMEA4874683	Homo sapiens	Thailand	Asia	2018	531
ERR3487877	SAMEA4874684	Homo sapiens	Thailand	Asia	2018	167
ERR3487878	SAMEA4874685	Homo sapiens	Thailand	Asia	2018	70
ERR3487879	SAMEA4874686	Homo sapiens	Thailand	Asia	2018	167
ERR3487880	SAMEA4874687	Homo sapiens	Thailand	Asia	2018	15
ERR3487881	SAMEA4874688	Homo sapiens	Thailand	Asia	2018	522
ERR3487882	SAMEA4874689	Homo sapiens	Thailand	Asia	2017	685
ERR3487883	SAMEA4874690	Homo sapiens	Thailand	Asia	2017	154
ERR3487884	SAMEA4874691	Homo sapiens	Thailand	Asia	2017	203
ERR3487885	SAMEA4874692	Homo sapiens	Thailand	Asia	2017	288
ERR3487886	SAMEA4874693	Homo sapiens	Thailand	Asia	2017	1829
ERR3487887	SAMEA4874694	Homo sapiens	Thailand	Asia	2017	70
ERR3487888	SAMEA4874695	Homo sapiens	Thailand	Asia	2017	831
ERR3487889	SAMEA4874696	Homo sapiens	Thailand	Asia	2017	1849
ERR3487890	SAMEA4874697	Homo sapiens	Thailand	Asia	2017	163
ERR3487891	SAMEA4874698	Homo sapiens	Thailand	Asia	2017	9
ERR3487892	SAMEA4874699	Homo sapiens	Thailand	Asia	2017	1817
ERR3487893	SAMEA4874700	Homo sapiens	Thailand	Asia	2017	93
ERR3487894	SAMEA4874701	Homo sapiens	Thailand	Asia	2017	1858
ERR3487895	SAMEA4874702	Homo sapiens	Thailand	Asia	2017	70
ERR3487896	SAMEA4874703	Homo sapiens	Thailand	Asia	2017	1864
ERR3487897	SAMEA4874704	Homo sapiens	Thailand	Asia	2017	51
ERR3487898	SAMEA4874705	Homo sapiens	Thailand	Asia	2017	70
ERR3487899	SAMEA4874706	Homo sapiens	Thailand	Asia	2017	51
ERR3487900	SAMEA4874707	Homo sapiens	Thailand	Asia	2017	197
ERR3487901	SAMEA4874708	Homo sapiens	Thailand	Asia	2017	228
ERR3487902	SAMEA4874710	Homo sapiens	Thailand	Asia	2017	206
ERR3487903	SAMEA4874711	Homo sapiens	Thailand	Asia	2017	526
ERR3487904	SAMEA4874712	Homo sapiens	Thailand	Asia	2017	157
ERR3487905	SAMEA4874713	Homo sapiens	Thailand	Asia	2017	831
ERR3487906	SAMEA4874714	Homo sapiens	Thailand	Asia	2017	70
ERR3487907	SAMEA4874715	Homo sapiens	Thailand	Asia	2017	206
ERR3487908	SAMEA4874716	Homo sapiens	Thailand	Asia	2017	1797
ERR3487909	SAMEA4874717	Homo sapiens	Thailand	Asia	2017	498
ERR3487910	SAMEA4874718	Homo sapiens	Thailand	Asia	2017	93
ERR3487911	SAMEA4874719	Homo sapiens	Thailand	Asia	2017	1827
ERR3487912	SAMEA4874720	Homo sapiens	Thailand	Asia	2017	174
ERR3487913	SAMEA4874721	Homo sapiens	Thailand	Asia	2017	93
ERR3487914	SAMEA4874722	Homo sapiens	Thailand	Asia	2017	197
ERR3487915	SAMEA4874723	Homo sapiens	Thailand	Asia	2017	23
ERR3487916	SAMEA4874724	Homo sapiens	Thailand	Asia	2017	157
ERR3487917	SAMEA4874725	Homo sapiens	Thailand	Asia	2017	167
ERR3487918	SAMEA4874726	Homo sapiens	Thailand	Asia	2017	831
ERR3487919	SAMEA4874727	Homo sapiens	Thailand	Asia	2017	99
ERR3487920	SAMEA4874728	Homo sapiens	Thailand	Asia	2017	99
ERR3487921	SAMEA4874729	Homo sapiens	Thailand	Asia	2017	1810
ERR3487922	SAMEA4874730	Homo sapiens	Thailand	Asia	2017	307
ERR3487923	SAMEA4874731	Homo sapiens	Thailand	Asia	2017	70
ERR3487924	SAMEA4874732	Homo sapiens	Thailand	Asia	2017	169
ERR3487925	SAMEA4874733	Homo sapiens	Thailand	Asia	2017	1829
ERR3487926	SAMEA4874734	Homo sapiens	Thailand	Asia	2017	197
ERR3487927	SAMEA4874735	Homo sapiens	Thailand	Asia	2017	1859
ERR3487928	SAMEA4874736	Homo sapiens	Thailand	Asia	2017	392
ERR3487929	SAMEA4874737	Homo sapiens	Thailand	Asia	2017	46
ERR3487930	SAMEA4874738	Homo sapiens	Thailand	Asia	2017	689
ERR3487931	SAMEA4874739	Homo sapiens	Thailand	Asia	2017	54
ERR3487932	SAMEA4874740	Homo sapiens	Thailand	Asia	2017	1827
ERR3487933	SAMEA4874741	Homo sapiens	Thailand	Asia	2017	1257
ERR3487934	SAMEA4874742	Homo sapiens	Thailand	Asia	2017	1813
ERR3487935	SAMEA4874743	Homo sapiens	Thailand	Asia	2017	307
ERR3487936	SAMEA4874744	Homo sapiens	Thailand	Asia	2017	183
ERR3487937	SAMEA4874745	Homo sapiens	Thailand	Asia	2017	931
ERR3487938	SAMEA4874746	Homo sapiens	Thailand	Asia	2017	1004
ERR3487939	SAMEA4874747	Homo sapiens	Thailand	Asia	2017	677
ERR3487940	SAMEA4874748	Homo sapiens	Thailand	Asia	2017	1829
ERR3487941	SAMEA4874749	Homo sapiens	Thailand	Asia	2017	70
ERR3487942	SAMEA4874750	Homo sapiens	Thailand	Asia	2018	167
ERR3487943	SAMEA4874751	Homo sapiens	Thailand	Asia	2018	180
ERR3487944	SAMEA4874752	Homo sapiens	Thailand	Asia	2018	232
ERR3487945	SAMEA4874753	Homo sapiens	Thailand	Asia	2018	34
ERR3487946	SAMEA4874754	Homo sapiens	Thailand	Asia	2018	1800
ERR3487947	SAMEA4874755	Homo sapiens	Thailand	Asia	2018	306
ERR3487948	SAMEA4874756	Homo sapiens	Thailand	Asia	2018	70
ERR3487949	SAMEA4874757	Homo sapiens	Thailand	Asia	2018	10
ERR3487950	SAMEA4874758	Homo sapiens	Thailand	Asia	2018	167
ERR3487951	SAMEA4874759	Homo sapiens	Thailand	Asia	2018	16
ERR3487952	SAMEA4874760	Homo sapiens	Thailand	Asia	2018	306
ERR3487953	SAMEA4874761	Homo sapiens	Thailand	Asia	2018	174
ERR3487954	SAMEA4874762	Homo sapiens	Thailand	Asia	2018	512
ERR3487955	SAMEA4874763	Homo sapiens	Thailand	Asia	2018	1800
ERR3487956	SAMEA4874764	Homo sapiens	Thailand	Asia	2018	1783
ERR3487957	SAMEA4874765	Homo sapiens	Thailand	Asia	2018	1794
ERR3487958	SAMEA4874766	Homo sapiens	Thailand	Asia	2018	205
ERR3487959	SAMEA4874767	Homo sapiens	Thailand	Asia	2018	163
ERR3487960	SAMEA4874768	Homo sapiens	Thailand	Asia	2018	10
ERR3487961	SAMEA4874769	Homo sapiens	Thailand	Asia	2018	180
ERR3487962	SAMEA4874770	Homo sapiens	Thailand	Asia	2018	831
ERR3487963	SAMEA4874771	Homo sapiens	Thailand	Asia	2018	1574
ERR3487964	SAMEA4874772	Homo sapiens	Thailand	Asia	2018	831
ERR3487965	SAMEA4874773	Homo sapiens	Thailand	Asia	2018	54
ERR3487966	SAMEA4874774	Homo sapiens	Thailand	Asia	2018	206
ERR3487967	SAMEA4874775	Homo sapiens	Thailand	Asia	2018	84
ERR3487968	SAMEA4874776	Homo sapiens	Thailand	Asia	2018	206
ERR3487969	SAMEA4874777	Homo sapiens	Thailand	Asia	2018	511
ERR3487970	SAMEA4874778	Homo sapiens	Thailand	Asia	2018	1841
ERR3487971	SAMEA4874779	Homo sapiens	Thailand	Asia	2018	70
ERR3487972	SAMEA4874780	Homo sapiens	Thailand	Asia	2017	531
ERR3487973	SAMEA4874781	Homo sapiens	Thailand	Asia	2017	93
ERR3487974	SAMEA4874782	Homo sapiens	Thailand	Asia	2017	32
ERR3487975	SAMEA4874783	Homo sapiens	Thailand	Asia	2017	-
ERR3487976	SAMEA4874784	Homo sapiens	Thailand	Asia	2017	70
ERR3487977	SAMEA4874785	Homo sapiens	Thailand	Asia	2017	305
ERR3487978	SAMEA4874786	Homo sapiens	Thailand	Asia	2017	531
ERR3487979	SAMEA4874787	Homo sapiens	Thailand	Asia	2017	498
ERR3487980	SAMEA4874788	Homo sapiens	Thailand	Asia	2017	531
ERR3487981	SAMEA4874789	Homo sapiens	Thailand	Asia	2017	531
ERR3487982	SAMEA4874790	Homo sapiens	Thailand	Asia	2017	1793
ERR3487983	SAMEA4874791	Homo sapiens	Thailand	Asia	2017	531
ERR3487984	SAMEA4874792	Homo sapiens	Thailand	Asia	2017	306
ERR3487985	SAMEA4874793	Homo sapiens	Thailand	Asia	2017	306
ERR3487986	SAMEA4874794	Homo sapiens	Thailand	Asia	2017	10
ERR3487987	SAMEA4874795	Homo sapiens	Thailand	Asia	2017	307
ERR3487988	SAMEA4874796	Homo sapiens	Thailand	Asia	2017	1836
ERR3487989	SAMEA4874797	Homo sapiens	Thailand	Asia	2017	10
ERR3487990	SAMEA4874798	Homo sapiens	Thailand	Asia	2017	219
ERR3487991	SAMEA4874799	Homo sapiens	Thailand	Asia	2017	1833
ERR3487992	SAMEA4874800	Homo sapiens	Thailand	Asia	2017	307
ERR3487994	SAMEA4874802	Homo sapiens	Thailand	Asia	2017	58
ERR3487995	SAMEA4874803	Homo sapiens	Thailand	Asia	2017	211
ERR3487996	SAMEA4874804	Homo sapiens	Thailand	Asia	2017	1849
ERR3487997	SAMEA4874805	Homo sapiens	Thailand	Asia	2017	167
ERR3488020	SAMEA4874806	Homo sapiens	Thailand	Asia	2017	228
ERR3488021	SAMEA4874807	Homo sapiens	Thailand	Asia	2017	206
ERR3487998	SAMEA4874808	Homo sapiens	Thailand	Asia	2017	498
ERR3487999	SAMEA4874809	Homo sapiens	Thailand	Asia	2017	54
ERR3488000	SAMEA4874810	Homo sapiens	Thailand	Asia	2017	306
ERR3488001	SAMEA4874811	Homo sapiens	Thailand	Asia	2017	307
ERR3488002	SAMEA4874812	Homo sapiens	Thailand	Asia	2017	70
ERR3488003	SAMEA4874813	Homo sapiens	Thailand	Asia	2017	70
ERR3488004	SAMEA4874814	Homo sapiens	Thailand	Asia	2017	931
ERR3488005	SAMEA4874815	Homo sapiens	Thailand	Asia	2017	10
ERR3488006	SAMEA4874816	Homo sapiens	Thailand	Asia	2017	1867
ERR3488007	SAMEA4874817	Homo sapiens	Thailand	Asia	2017	228
ERR3488008	SAMEA4874818	Homo sapiens	Thailand	Asia	2017	208
ERR3488009	SAMEA4874819	Homo sapiens	Thailand	Asia	2017	1812
ERR3488010	SAMEA4874820	Homo sapiens	Thailand	Asia	2017	33
ERR3488011	SAMEA4874821	Homo sapiens	Thailand	Asia	2017	1849
ERR3488012	SAMEA4874822	Homo sapiens	Thailand	Asia	2017	206
ERR3488013	SAMEA4874823	Homo sapiens	Thailand	Asia	2017	177
ERR3488014	SAMEA4874824	Homo sapiens	Thailand	Asia	2017	203
ERR3488015	SAMEA4874825	Homo sapiens	Thailand	Asia	2017	825
ERR3488016	SAMEA4874826	Homo sapiens	Thailand	Asia	2017	1868
ERR3488017	SAMEA4874827	Homo sapiens	Thailand	Asia	2017	1860
ERR3488018	SAMEA4874828	Homo sapiens	Thailand	Asia	2017	1823
ERR3488019	SAMEA4874829	Homo sapiens	Thailand	Asia	2017	306
ERR3488022	SAMEA4874830	Homo sapiens	Thailand	Asia	2017	658
ERR3488023	SAMEA4874831	Homo sapiens	Thailand	Asia	2017	306
ERR3488024	SAMEA4874832	Homo sapiens	Thailand	Asia	2017	58
ERR3488025	SAMEA4874833	Homo sapiens	Thailand	Asia	2017	58
ERR3488026	SAMEA4874834	Homo sapiens	Thailand	Asia	2017	1818
ERR3488027	SAMEA4874835	Homo sapiens	Thailand	Asia	2017	197
ERR3488028	SAMEA4874836	Homo sapiens	Thailand	Asia	2017	163
ERR3488029	SAMEA4874837	Homo sapiens	Thailand	Asia	2017	498
ERR3488030	SAMEA4874838	Homo sapiens	Thailand	Asia	2017	70
ERR3488031	SAMEA4874839	Homo sapiens	Thailand	Asia	2017	531
ERR3488032	SAMEA4874840	Homo sapiens	Thailand	Asia	2017	196
ERR3488033	SAMEA4874841	Homo sapiens	Thailand	Asia	2017	16
ERR3488034	SAMEA4874842	Homo sapiens	Thailand	Asia	2017	831
ERR3488035	SAMEA4874843	Homo sapiens	Thailand	Asia	2017	288
ERR3488036	SAMEA4874844	Homo sapiens	Thailand	Asia	2017	16
ERR3488037	SAMEA4874845	Homo sapiens	Thailand	Asia	2017	10
ERR3488038	SAMEA4874846	Homo sapiens	Thailand	Asia	2017	307
ERR3488039	SAMEA4874847	Homo sapiens	Thailand	Asia	2017	70
ERR3488040	SAMEA4874848	Homo sapiens	Thailand	Asia	2017	1849
ERR3488041	SAMEA4874849	Homo sapiens	Thailand	Asia	2017	512
ERR3488042	SAMEA4874850	Homo sapiens	Thailand	Asia	2017	70
ERR3488043	SAMEA4874851	Homo sapiens	Thailand	Asia	2017	58
ERR3488044	SAMEA4874852	Homo sapiens	Thailand	Asia	2017	306
ERR3488045	SAMEA4874853	Homo sapiens	Thailand	Asia	2017	70
ERR3488046	SAMEA4874854	Homo sapiens	Thailand	Asia	2017	34
ERR3488047	SAMEA4874855	Homo sapiens	Thailand	Asia	2017	93
ERR3488048	SAMEA4874856	Homo sapiens	Thailand	Asia	2017	10
ERR3488049	SAMEA4874857	Homo sapiens	Thailand	Asia	2017	197
ERR3488050	SAMEA4874858	Homo sapiens	Thailand	Asia	2018	70
ERR3488051	SAMEA4874859	Homo sapiens	Thailand	Asia	2018	176
ERR3488052	SAMEA4874860	Homo sapiens	Thailand	Asia	2018	1109
ERR3488053	SAMEA4874861	Homo sapiens	Thailand	Asia	2018	531
ERR3488054	SAMEA4874862	Homo sapiens	Thailand	Asia	2018	54
ERR3488055	SAMEA4874863	Homo sapiens	Thailand	Asia	2017	206
ERR3488056	SAMEA4874864	Homo sapiens	Thailand	Asia	2017	167
ERR3488057	SAMEA4874865	Homo sapiens	Thailand	Asia	2017	34
ERR3488058	SAMEA4874866	Homo sapiens	Thailand	Asia	2017	677
ERR3488059	SAMEA4874867	Homo sapiens	Thailand	Asia	2017	33
ERR3488060	SAMEA4874868	Homo sapiens	Thailand	Asia	2017	197
ERR3488061	SAMEA4874869	Homo sapiens	Thailand	Asia	2017	1847
ERR3488062	SAMEA4874870	Homo sapiens	Thailand	Asia	2017	219
ERR3488063	SAMEA4874871	Homo sapiens	Thailand	Asia	2017	156
ERR3488065	SAMEA4874873	Homo sapiens	Thailand	Asia	2017	10
ERR3488066	SAMEA4874874	Homo sapiens	Thailand	Asia	2017	1804
ERR3488067	SAMEA4874875	Homo sapiens	Thailand	Asia	2017	9
ERR3488068	SAMEA4874876	Homo sapiens	Thailand	Asia	2017	178
ERR3488069	SAMEA4874877	Homo sapiens	Thailand	Asia	2017	58
ERR3488070	SAMEA4874878	Homo sapiens	Thailand	Asia	2017	1796
ERR3488071	SAMEA4874879	Homo sapiens	Thailand	Asia	2017	307
ERR3488072	SAMEA4874880	Homo sapiens	Thailand	Asia	2017	70
ERR3488073	SAMEA4874881	Homo sapiens	Thailand	Asia	2017	17
ERR3488074	SAMEA4874882	Homo sapiens	Thailand	Asia	2017	163
ERR3488075	SAMEA4874883	Homo sapiens	Thailand	Asia	2017	219
ERR3488076	SAMEA4874884	Homo sapiens	Thailand	Asia	2017	1837
ERR3488077	SAMEA4874885	Homo sapiens	Thailand	Asia	2017	54
ERR3488078	SAMEA4874886	Homo sapiens	Thailand	Asia	2017	15
ERR3488079	SAMEA4874887	Homo sapiens	Thailand	Asia	2017	54
ERR3488080	SAMEA4874888	Homo sapiens	Thailand	Asia	2017	70
ERR3487630	SAMEA4874889	Homo sapiens	Thailand	Asia	2017	99
ERR3488081	SAMEA4874890	Homo sapiens	Thailand	Asia	2017	207
ERR3488082	SAMEA4874891	Homo sapiens	Thailand	Asia	2017	1257
ERR3488083	SAMEA4874892	Homo sapiens	Thailand	Asia	2017	831
ERR3488084	SAMEA4874893	Homo sapiens	Thailand	Asia	2017	1798
ERR3488085	SAMEA4874894	Homo sapiens	Thailand	Asia	2017	9
ERR3488086	SAMEA4874895	Homo sapiens	Thailand	Asia	2017	46
ERR3488087	SAMEA4874896	Homo sapiens	Thailand	Asia	2017	174
ERR3488088	SAMEA4874897	Homo sapiens	Thailand	Asia	2017	309
ERR3488089	SAMEA4874898	Homo sapiens	Thailand	Asia	2017	526
ERR3488090	SAMEA4874900	Homo sapiens	Thailand	Asia	2017	1811
ERR3488091	SAMEA4874901	Homo sapiens	Thailand	Asia	2017	1109
ERR3488092	SAMEA4874902	Homo sapiens	Thailand	Asia	2017	70
ERR3488093	SAMEA4874903	Homo sapiens	Thailand	Asia	2017	50
ERR3488094	SAMEA4874904	Homo sapiens	Thailand	Asia	2017	1871
ERR3488095	SAMEA4874905	Homo sapiens	Thailand	Asia	2017	201
ERR3488096	SAMEA4874906	Homo sapiens	Thailand	Asia	2017	306
ERR3488097	SAMEA4874907	Homo sapiens	Thailand	Asia	2017	93
ERR3488098	SAMEA4874908	Homo sapiens	Thailand	Asia	2017	9
ERR3488099	SAMEA4874909	Homo sapiens	Thailand	Asia	2017	10
ERR3488100	SAMEA4874910	Homo sapiens	Thailand	Asia	2017	167
ERR3488101	SAMEA4874911	Homo sapiens	Thailand	Asia	2017	34
ERR3488102	SAMEA4874912	Homo sapiens	Thailand	Asia	2017	219
ERR3488103	SAMEA4874913	Homo sapiens	Thailand	Asia	2017	219
ERR3488104	SAMEA4874914	Homo sapiens	Thailand	Asia	2017	54
ERR3488105	SAMEA4874915	Homo sapiens	Thailand	Asia	2017	309
ERR3488106	SAMEA4874916	Homo sapiens	Thailand	Asia	2017	203
ERR3488107	SAMEA4874917	Homo sapiens	Thailand	Asia	2017	208
ERR3488108	SAMEA4874918	Homo sapiens	Thailand	Asia	2017	309
ERR3488109	SAMEA4874919	Homo sapiens	Thailand	Asia	2017	34
ERR3488110	SAMEA4874920	Homo sapiens	Thailand	Asia	2017	54
ERR3488111	SAMEA4874921	Homo sapiens	Thailand	Asia	2017	70
ERR3488112	SAMEA4874922	Homo sapiens	Thailand	Asia	2017	197
ERR3488113	SAMEA4874923	Homo sapiens	Thailand	Asia	2018	10
ERR3488114	SAMEA4874924	Homo sapiens	Thailand	Asia	2018	832
ERR3488115	SAMEA4874925	Homo sapiens	Thailand	Asia	2018	17
ERR3488116	SAMEA4874926	Homo sapiens	Thailand	Asia	2018	1842
ERR3488117	SAMEA4874927	Homo sapiens	Thailand	Asia	2018	180
ERR3488118	SAMEA4874928	Homo sapiens	Thailand	Asia	2018	34
ERR3488119	SAMEA4874929	Homo sapiens	Thailand	Asia	2018	183
ERR5011042	AH04	Soil	Vietnam	Asia	2017	507
ERR5011043	AH09	Soil	Vietnam	Asia	2017	541
ERR5011045	AH16	Soil	Vietnam	Asia	2017	507
ERR5011047	AH21	Soil	Vietnam	Asia	2017	507
ERR5011048	AH26	Soil	Vietnam	Asia	2017	507
ERR5011049	AH32	Soil	Vietnam	Asia	2017	507
ERR5011050	AH33	Soil	Vietnam	Asia	2017	507
ERR5011046	AH34	Soil	Vietnam	Asia	2017	-
ERR5011044	AH36	Soil	Vietnam	Asia	2017	507
SRR31184470	Bp1_02HT	Homo sapiens	Vietnam	Asia	-	41
SRR31184469	Bp2_05HT	Homo sapiens	Vietnam	Asia	-	41
SRR31184458	Bp3_07HT	Homo sapiens	Vietnam	Asia	-	221
SRR31184447	Bp4_10HT	Homo sapiens	Vietnam	Asia	-	-
SRR31184436	Bp5_13HT	Homo sapiens	Vietnam	Asia	-	41
SRR31184428	Bp6_14HT	Homo sapiens	Vietnam	Asia	-	41
SRR31184427	Bp7_15HT	Homo sapiens	Vietnam	Asia	-	41
SRR31184426	Bp8_16HT	Homo sapiens	Vietnam	Asia	-	507
SRR31184425	Bp9_17HT	Homo sapiens	Vietnam	Asia	-	41
SRR31184424	Bp10_19HT	Homo sapiens	Vietnam	Asia	-	41
SRR31184468	Bp11_21HT	Homo sapiens	Vietnam	Asia	-	41
SRR31184467	Bp12_23HT	Homo sapiens	Vietnam	Asia	-	41
SRR31184466	Bp14_26HT	Homo sapiens	Vietnam	Asia	-	691
SRR31184465	Bp15_27HT	Homo sapiens	Vietnam	Asia	-	299
SRR31184464	Bp18_32HT	Homo sapiens	Vietnam	Asia	-	41
SRR31184463	Bp19_34HT	Homo sapiens	Vietnam	Asia	-	-
SRR31184462	Bp22_40HT	Homo sapiens	Vietnam	Asia	-	41
SRR31184461	Bp23_42HT	Homo sapiens	Vietnam	Asia	-	1051
SRR31184460	Bp24_43HT	Homo sapiens	Vietnam	Asia	-	-
SRR31184459	Bp25_44HT	Homo sapiens	Vietnam	Asia	-	307
SRR31184457	Bp26_45HT	Homo sapiens	Vietnam	Asia	-	41
SRR31184456	Bp27_46HT	Homo sapiens	Vietnam	Asia	-	-
SRR31184455	Bp28_47HT	Homo sapiens	Vietnam	Asia	-	41
SRR31184454	Bp29_48HT	Homo sapiens	Vietnam	Asia	-	41
SRR31184453	Bp30_50HT	Homo sapiens	Vietnam	Asia	-	41
SRR31184452	Bp31_51HT	Homo sapiens	Vietnam	Asia	-	41
SRR31184451	Bp32_53HT	Homo sapiens	Vietnam	Asia	-	41
SRR31184450	Bp33_54HT	Homo sapiens	Vietnam	Asia	-	41
SRR31184449	Bp34_55HT	Homo sapiens	Vietnam	Asia	-	70
SRR31184448	Bp35_56HT	Homo sapiens	Vietnam	Asia	-	41
SRR31184446	Bp36_57HT	Homo sapiens	Vietnam	Asia	-	392
SRR31184445	Bp37_58HT	Homo sapiens	Vietnam	Asia	-	1567
SRR31184444	Bp38_60HT	Homo sapiens	Vietnam	Asia	-	654
SRR31184443	Bp39_61HT	Homo sapiens	Vietnam	Asia	-	41
SRR31184442	Bp40_64HT	Homo sapiens	Vietnam	Asia	-	197
SRR31184430	Bp51_G20_1	Animal	Vietnam	Asia	-	-
SRR31184433	Bp48_MT22_4	Environment	Vietnam	Asia	-	-
SRR31184431	Bp50_MT24_1	Environment	Vietnam	Asia	-	541
SRR31184432	Bp49_MT27_4_1	Environment	Vietnam	Asia	-	-
SRR31184441	Bp41_SHT1_2	Environment	Vietnam	Asia	-	56
SRR31184434	Bp47_SHT10_1	Environment	Vietnam	Asia	-	381
SRR31184440	Bp42_SHT3_5	Environment	Vietnam	Asia	-	41
SRR31184439	Bp53_SHT4_5G	Environment	Vietnam	Asia	-	307
SRR31184438	Bp44_SHT5_1	Environment	Vietnam	Asia	-	56
SRR31184437	Bp45_SHT8_1	Environment	Vietnam	Asia	-	55
SRR31184435	Bp46_SHT9_1	Environment	Vietnam	Asia	-	228
SRR31184429	Bp52_TY01	Animal	Vietnam	Asia	-	55
SRR7535097	Burkholderia_pseudomallei_4802	soil	Vietnam	Asia	2017-10-01	46
SRR7535096	Burkholderia_pseudomallei_4811	soil	Vietnam	Asia	2017-10-01	46
SRR7535098	Burkholderia_pseudomallei_4802R	culture	Vietnam	Asia	2018-04-01	-
SRR7535095	Burkholderia_pseudomallei_4811R	culture	Vietnam	Asia	2018-04-01	46
ERR5011053	NA18	Blood	Vietnam	Asia	2018	507
ERR5011051	NA76	Blood	Vietnam	Asia	2017	507
ERR5011052	NA77	Homo sapiens	Vietnam	Asia	2017	507
ERR8098081	SAMEA12549110	Homo sapiens	Vietnam	Asia	-	67
ERR339239	SAMEA2064771	Environment	Thailand	Asia	2010	#N/A
ERR339310	SAMEA2065959	Environment	Thailand	Asia	2011	#N/A
ERR343796	SAMEA1968090	Environment	Thailand	Asia	2011	#N/A
ERR339321	SAMEA2066935	Environment	Thailand	Asia	2011	#N/A
SRR2975760	2381c	Homo sapiens	Thailand	Asia
SRR2975757	2374a	Homo sapiens	Thailand	Asia
SRR11097786	40-s-Sed_S61	Environment	Laos	Asia	2016
SRR2975753	975d	Homo sapiens	Thailand	Asia
SRR2975756	984a	Homo sapiens	Thailand	Asia
SRR2975761	3013c	Homo sapiens	Thailand	Asia
SRR2975748	577cii	Homo sapiens	Thailand	Asia
SRR2975749	577d	Homo sapiens	Thailand	Asia
SRR799502	406e	Homo sapiens	Thailand	Asia	1988
SRR2975536	3904b	Homo sapiens	Thailand	Asia	2006
SRR2975745	316c	Homo sapiens	Thailand	Asia
SRR2975752	942a	Homo sapiens	Thailand	Asia
SRR2975758	2374b	Homo sapiens	Thailand	Asia
SRR2975751	858d	Homo sapiens	Thailand	Asia
SRR2975750	858ai	Homo sapiens	Thailand	Asia
SRR2975746	402a	Homo sapiens	Thailand	Asia
SRR2975754	979bi	Homo sapiens (brain)	Thailand	Asia
	MSHR668		Australia	Australia
	MSHR840	Homo sapiens	Australia:Ipswitch	Australia	1999	#N/A
	MSHR296		Australia	Australia		#N/A
	MSHR491	Environment (water staorage tank)	Australia: Northern Territory	Australia	1997	#N/A
	K96243	Homo sapiens	Thailand: Mahidol	Asia	1993	#N/A
SRR31608433	Vietnam_2017	Homo sapiens	Vietnam	Asia	2017	41
SRR31608434	GA_1989	Homo sapiens	USA:Georgia	America	1989	41
SRR31608435	Vietnam_2012	Homo sapiens	Vietnam	Asia	2012	41
SRR31608436	OH_1969	Homo sapiens	USA:Ohio	America	1969	41
SRR31608437	GA_1983	Homo sapiens	USA:Georgia	America	1983	41
SRR31608438	GA_2024_patient_1_1	Homo sapiens	USA:Georgia	America	2024	41
SRR31608439	GA_2024_patient_2	Homo sapiens	USA:Georgia	America	2024	41
SRR31608440	GA_2024_patient_1_2	Homo sapiens	USA:Georgia	America	2024	41
