# Supplementary material for: Expanding the molecular epidemiology of melioidosis in North Central Vietnam
Source: PLoS Negl Trop Dis. 2026 Feb 9;20(2):e0013945. doi: 10.1371/journal.pntd.0013945 (PMC12900444; doi:10.1371/journal.pntd.0013945)
Supplement: S2 Table — (XLSX) [file pntd.0013945.s003.xlsx]

## Sheet: Sheet1
Points	lat	long	year	B. pseudomallei isolation	% recovery	Strains used for WGS
				Sampling points
MT 10	18.3314	105.88	2016	0/5	0	-
MT 18	18.0841	106.263	2016	3/5	0.6	-
MT 22	18.2132	106.109	2016	2/5	0.4	MT 22.4
MT 24	18.5042	105.629	2016	2/5	0.4	MT 24.1
MT 27	18.2915	105.952	2016	1/5	0.2	MT 27.4.1
MT 28	18.3856	105.819	2016	0/5	0	-
MT 29	18.1472	106.256	2016	0/5	0	-
MT 30	17.9707	106.474	2016	1/5	0.2	-
MT 48	18.3006	105.839	2016	0/5	0	-
MT 82	18.4238	105.8	2016	0/5	0	-
MT 95	18.4042	105.749	2016	4/5	0.8	-
MT 96	18.5572	105.691	2016	0/5	0	-
MT 97	18.4888	105.743	2016	0/5	0	-
MT 107	18.2544	105.653	2016	0/5	0	-
MT 108	18.1661	105.706	2016	1/5	0.2	-
MT 109	18.0966	105.787	2016	1/5	0.2	-
SHT 1	18.276	105.939	2022	1/5	0.2	SHT 1.2
SHT 2	18.2781	105.945	2022	0/5	0	-
SHT 3	18.2807	105.949	2022	1/5	0.2	SHT 3.5
SHT 4	18.2759	105.953	2022	3/5	0.6	SHT 4.5G
SHT 5	18.282	105.961	2022	3/5	0.6	SHT 5.1
SHT 6	18.2952	105.948	2022	1/5	0.2	-
SHT 7	18.2888	105.945	2022	0/5	0	-
SHT 8	18.2826	105.941	2022	4/5	0.8	SHT 8.1
SHT 9	18.2821	105.937	2022	2/5	0.4	SHT 9.1
SHT 10	18.2791	105.931	2022	4/5	0.8	SHT 10.1
SHT 11	18.6182	105.781	2022	0/5	0	-
SHT 12	18.623	105.782	2022	0/5	0	-
SHT 13	18.6198	105.769	2022	0/5	0	-
SHT 14	18.628	105.767	2022	0/5	0	-
SHT 15	18.6318	105.762	2022	0/5	0	-
SHT 16	18.6313	105.774	2022	0/5	0	-
SHT 17	18.6354	105.783	2022	0/5	0	-
SHT 18	18.6437	105.782	2022	1/5	0.2	-
SHT 19	18.6397	105.767	2022	0/5	0	-
SHT 20	18.6356	105.761	2022	0/5	0	-
